# Supplementary material for: Transcriptomic Studies of Antidepressant Action in Rodent Models of Depression: A First Meta-Analysis
Source: Int J Mol Sci. 2022 Nov 4;23(21):13543. doi: 10.3390/ijms232113543 (PMC9654684; doi:10.3390/ijms232113543)
Supplement: Supplementary file 1 [file ijms-23-13543-s001.zip › SupplementaryTables S1-13.xlsx]

## Sheet: TableS1
Supplementary Table S1: Complete list of eligible studies				Stress
Data availability	PUBMED ID	First/last author	Rodent	Stress	Antidepressant	Tissue	Time point	Profiled samples	Platform
private	19605536	Sibille/Lewis	male 8-week BALB/c mice	7-week unpredictable chronic mild stress (UCMS)	ip administration of vehicle (Veh, 5% dimethyl sulfoxide and 5% cremophor EL); fluoxetine (FLX, 20 mg/kg/day) or SSR125543=Crf1r antagonist: for 5 weeks from week 3	amygdala	No	Total N=24. 6 replicates per group (Control, UCMS-Veh, UCMS+FLX, UCMS+SSR125543)	Affymetrix GeneChip Mouse Genome 430 2.0
private	18536703	Surget/Sibille	male 8-week BALB/c mice	7-week unpredictable chronic mild stress (UCMS)	ip administration of vehicle (Veh, 5% dimethyl sulfoxide and 5% cremophor EL); fluoxetine (FLX, 20 mg/kg/day) or SSR125543=Crf1r antagonist: for 5 weeks from week 3	5h after the last injection, rostro-caudal microdissection to get cingulate cortex (CC, part of prelimbic cortex), amygdala (AMY) and dentate gyrus of hippocampus (DG)	No	Total N=72. 6 replicates per group (Control, UCMS-Veh, UCMS+FLX, UCMS+SSR125543) and per tissue (CC, AMY, DG)	Affymetrix GeneChip Mouse Genome 430 2.0
GSE84185	28848385	Hervé/Ibrahim	male 8-week BALB/c mice	8-week unpredictable chronic mild stress (UCMS)	oral administration of fluoxetine hydrochloride in drinking water (10-20 mg/kg/day) for the last 6 weeks	whole blood, anterior cingulate cortex (ACC), dentate gyrus of hippocampus (DG)	No	Total N= 96. 8 per group (Control, UCMS, FLX, UCMS-FLX (3 nonrepsponder/5 responder)) and per tissue (blood, ACC, DG)	Agilent SurePrint G3 Mouse Gene Expression 8x60K microarray
GSE56028	25035085	Patricio/Pinto	male 8-week Wistar rats	6-week unpredictable chronic mild stress (UCMS)	ip injection of fluoxetine (FLX, 10 mg/kg in ultra-pure water), imipramine (IMI) or tianeptine (TIA, 10 mg/kg in 0.9% saline); agomelatine (AGO, 40 mg/kg in 0.5% hydroxyethylcellulose) daily for the last 2 weeks	dentate gyrus of hippocampus	No	Total N=21. 3 per group (Control, UCMS, UCMS-FLX, UCMS-IMI, UCMS-TIA, UCMS-AGO) + 3 technical replicates of Control	Affymetrix Rat Gene 1.0 ST arrays
GSE109445/SRP131063	No	Cui/Yan	male 6-7 week Sprague-Dawley rats	5-week unpredictable chronic mild stress (UCMS)	At the last week of the exposure, rats were treated with saline (Sal), fluoxetine (FLX, 7 mg/kg/d) or albiflorin (Alb, 7 mg/kg/d) for 7 days.	hippocampus	No	Total N=12, 3 replicates per group: Control-Sal, (UCMS-Sal), UCMS-FLX, (UCMS-Alb)	Illumina HiSeq 4000
E-MTAB-1857	24339877	Christensen/Wiborg	male 22-week Wistar rats	4-week chronic mild stress	ip administration of escitalopram (ESC, 5 mg/kg/day) or vehicle (Veh) for 4 weeks after stress	lateral habenula by laser capture on cryosections	No	Total N=12. 3 per group, 4 groups (Control-Veh, UCMS, UCMS-ESC-responder, UCMS-ESC-nonresponder)	Affymetrix HT RG-230 PM Array Plate
https://github.com/WeiCSong/NAc_miR/blob/master/count.csv	31856805	Song/Yu	male 6-8 week Sprague-Dawley rats	6-week unpredictable chronic mild stress (UCMS)	ip injection of saline escitalopram solution (ESC, 10 mg/kg) or saline (Sal) to the treatment group or depression/control group daily during the time of UCMS	Bilateral nucleus accumbens dissection	No	Total N=6. 2 per group (Control-Sal, UCMS-Sal, UCMS-ESC)	Illumina Hiseq-2000 (Illumina Solexa Small RNA Seq Protocol)
GSE160587	No	Zhu/Li	male 8-week C57BL/6N mice	unpredictable chronic mild stress (UCMS)	administration of saline (Sal) or baicalin (BAI, 20 mg/kg) after UCMS	hippocampus	No	Total N=6. 3 per gourp (UCMS-Sal, UCMS-BAI)	Illumina HiSeq 4000
GSE86392/SRP084288	28780410/29098013/32188207	Wang/Bao	male 6-week Sprague-Dawley rats	chronic restraint stress (6h/day) for 28 days	Acupuncture (Acu) at GV20 (Baihui) and GV29 (Yintang) one hour before the CRS procedures every day, for 28 days; or fluoxetine (FLX, 10mg/kg) by gavage one hour before the CRS procedures every day, for 28 days	hippocampus, frontal cortex, pituitary gland	No	Total N=12. 1 per group, 4 groups (Control, Acu, FLX) for each tissue	Illumina Nextseq 500/151nt
GSE183624	34795225	Lee/Han	male 7-week C57BL/6 mice	chronic restraint stress (CRST) for 2h daily for 14 days or control handling	short-term restraint stress for 5 min daily for 14 days or control handling, after the end of chronic stress	7 days after the end of RS5, extraction of prelimbic cortex	No	Total N=6. 2 replicate pools of 6-7 animals per group (Control, CRST, CRST + RS5)	Illumina MouseRef-8 v2.0 expression beadchip
E-MEXP-1944	19151710	Wallace/Nestler	male 7-8 week Sprague-Dawley rats	6-week social isolation (SH) compared to double housing (DH)	oral administration in drinking water of imipramine (IMI, 10 mg/kg) or control water or AAV-CREB or AAV-GFP surgery just after the end of isolation and for 4 weeks	nucleus accumbens	No	Total N=30. 3 pools of 2 animals for 10 groups: double-housed (DH), DH-AAV-CREB, DH-AAV-GFP, DH-IMI, DH-water, single-housed (SH), SH-AAV-CREB, SH-AAV-GFP, SH-IMI, SH-water	Affymetrix GeneChip® Rat Genome 230 2.0 arrays
read count table in Supplementary material of the paper	34990116	Kelley/Francins	male 10-12-week Sprague-Dawley rats	daily psychosocial stress (PSS) for 34 days and predator (cat) exposure (PE) at day 1 (light cycle) and day 11 (dark cycle)	ip treatment with N,N dimethyltryptamine (DMT, 2 mg/kg) or harmaline (HL, 1.5 mg/kg) or both drugs at day 30, 32 and 34	4 days after the end of PSS, extraction of prefrontal cortex	No	Total N=16 . 4 control, 3 PE/PSS, 3 PE/PSS+DMT, 3 PE/PSS + HL, 3 PE/PSS+DMT+HL)	NEBNext Ultra 2 RNA Library Prep Kit and Illumina NovaSeq 6000
GSE81672/E-GEOD-81672/SRP075473	27569543	Bagot/Nestler	male 8-week C57BL/6J (and 6-month CD1) mice	10-day chronic social defeat (5 min CD1 agressor)	ip treatment of susceptible mice with either saline (Sal), or imipramine (IMI, 20 mg/kg) for 14 days, or ketamine (KET, 13 days with saline and on day 14 with 10 mg/kg)	nucleus accumbens, prefrontal cortex, hippocampus, amygdala	No	Total N=99. Pool of 2 mice x3-5 replicate for each brain region and each phenotype= Control-Sal, suceptible-Sal, resilient-Sal, susceptible-KET-reponder; suceptible-KET-nonresponder + same groups for IMI	Illumina HiSeq 2500
GSE202172	31431686	Sargin/Lambe	male S100a10 bacTRAP transgenic mice (>P70)	at least 7-week social isolation	oral administration of fluoxetine (FLX, 0.167 mg/ml) in drinking water	cortical neuron (S100A10 positive) isolated by translating ribosome affinity purification (TRAP)	No	Total N=32. 3 mice pooled for each sample and 4 biological replicate for each condition in either total inpul RNA or TRAP immunoprecipitation (group-housed, single-housed, single-housed and FLX without anxiety, single-housed with FLX with anxiety according to open-field test)	ribosome affinity purification and Illumina NextSeq 500 using 75-bp paired-end sequencing
GSE43261/E-GEOD-43261	24465494	Samuels/Alter	male 7-8-week C57BL/6J mice	corticosterone 35u/ml in drinking water for 21 days	oral administration in drinking water of fluoxetine hydrochloride (FLX, 160 ug/ml) for 21 days	Bilateral dentate gyri of the hippocampus from dorsal or ventral sections	No	Total N=38. 3 groups (8 Controls, 7 FLX responders, 4 drug-resistants) for the 2 areas	Affymetrix GeneChip Mouse Genome 430 2.0
SRP057486	26897419	Kao/Turck	male 7-8 week C57BL/6NCrl mice	PTSD model by fear conditioning: electric foot shock after light switched on	oral administration in drinking water of fluoxetine (FLX, 20 mg/kg/day) or tap water 12h after conditioning and for 28 days, followed by 28-day wash out	Punches of prelimbic cortex, anterior cingulate cortex, nucleus accumbens, basolateral amygdala, central nucleus of amygdala, cornu ammonis 1 (CA1) of dorsal hippocampus dissected on day 64 after foot shock (i.e one week after development of PTSD-like symptoms)	No	Total N=72. 3 per group (Control, Stress, FLX, stress-FLX) per tissue	Illumina Genome Analyzer II system
GSE27532/E-GEOD-27532	24225037	Lisowski/Swiergiel	male 15-week Swiss-Webster mice	high or low swim stress-induced analgesia:mice were scored for the latency of the hind paw nociceptive reflex on a 56°C hot plate at 2 min after the completion of a 3-min swimming test in 20°C water. The animals displaying the longest (50 – 60 s) and the shortest (<10 s) post-swim latencies of the nociceptive response were selected as progenitors of the HA and LA lines. The HA and LA male mice us…	ip injections of desipramine hydrochloride (DES, 7.5 mg/kg/day) or saline (Sal) for 21 days	hippocampus	No	Total N=16. 4 per group (LA-Sal, LA-DES, HA-Sal, HA-DES)	Illumina MouseRef-8 v2.0 expression beadchip
GSE71527/SRP061785/E-GEOD-71527	26305935	Mitsi/Zachariou	male 2-3-month C57BL/6 (Rgs9WT) and Rgs9 KO mice	sciatic nerve injury (SNI)	ip injection of desipramine twice a day (DMI,15 mg/kg) or saline (SAL) for 14 days	punches of bilateral nucleus accumbens	No	Total N=18. 3 pools of 2 animals per group (Rgs9WT-SNI-Sal; Rgs9WT-SNI-DMI; Rgs9WT-naive; Rgs9KO naive; Rgs9KO-SNI-Sal; Rgs9KO-SNI-DMI)	Illumina HiSeq2000
read count table in Supplementary material of the paper	35102259	Ramsteijn/Olivier	SERT knockout (SERT+/−, Slc6a4Hubr) female Wistar rats were used as MV females, because of their vulnerability to the effects of early life stress	SERT+/− female (MV) were exposed to early life stress (maternal separation, sMV); In adulthood, sMV− and control (cMV) females were mated with wild-type males	oral injection of either fluoxetine (FLX, 10 mg/kg) or methylcellulose (Veh) from gestational day (GD)1 until PND21 in females	24h after last FLX injection of the mother, collection of medial prefrontal cortex (mPFC) and basolateral amygdala (BLA) from coronal brain section from male and female offspring	No	Total N= 80. 5 males and 5 females from each group (cMV-Veh, sMV-Veh, cMV-FLX, sMV-FLX)	NEBNext® Ultra™ RNA Library Prep Kit for Illumina HiSeq platform and 125 bp/150 bp paired-end reads
PRJNA768662	35064103	Ma/Hashimoto	male 8-week C57BL/6J mice	ip administration of LPS (1 mg/kg)	ip injection (R)-ketamine hydrochloride (R-KET, 10 mg/kg) or saline 6 days before LPS	24h after LPS injection, collection of prefrontal cortex	No	Total N= 6. 3 per group (Control, KET)	Illumina HISeq 4000
GSE118668/GSE118669	30772953	Hagihara/Miyakawa	male 9-week C57BL/6J mice	No	subcutaneous administration of 3 weeks fluoxetine-releasing pellet (FLX, 15 mg/kg/day) or vehicle (Veh) in the dorsal interscapular region	dentate gyrus of hippocampus and mPFC	No	Total N=32. 8 per group (Veh, FLX) and per tissue	Affymetrix GeneChip Mouse Genome 430 2.0
GSE6476	17609676	Miller/Plechter	male 3-5 week DBA/2J mice	No	oral administration of fluoxetine (FLX, 18 mg/kg/day) in drinking water for 3 weeks	hippocampus	No	Total N=4. 2 pools of 6 per group (Control, FLX)	Affymetrix GeneChip Mouse Genome 430 2.0
GSE67203	26393488	Kroeze/Homberg	male Wistar rats	No	oral gavage of vehicle (Veh, 1% methylcellulose) or fluoxetine (FLX, 12mg/kg/day) from PND 67 to 88	punches of hippocampus at PND 128 from 2 rats are pooled	No	Total N=4. 2 per group (Veh, FLX)	Illumina Genome Analyzer IIx
GSE54307/E-GEOD-54307	28253930	Imoto/Kobayashi	male 8-week C57BL/6J mice	No	oral administration of fluoxetine hydrochloride (FLX, 22 mg/kg/day) dissolved in drinking water for 4 weeks. Saccharin (0.2%) was included in the fluoxetine solution to keep water intake comparable to the baseline.Bilateral ECS (current, 25 mA; shock duration, 1 s; frequency,100 pulse/s; pulse width, 0.5 msec) was administered via moistened, spring-loaded ear-clip electrodes with a pulse generato…	24 h after the 11 times of ECS or 4-week treatment of FLX, the dentate gyrus of hippocampus was dissected.	No	Total N=4. 1 per group (sham, ECT, Veh, FLX)	Affymetrix GeneChip Mouse Genome 430 2.0
GSE93732	28253930	Imoto/Kobayashi	male 8-week C57BL/6 mice	No	bilateral electroconvulsive stimulation (ECS, current, 25 mA; shock duration, 1s; frequency 100 pulses/s; pulse width, 0.5 ms) administered through moistened ear clip electrodes or sham . For repeated treatment, ECS was administered 4 times a week for up tot 3 weeks	dissection of dentate gyrus of the hippocampus 1h after acute or 48h after chronic ECS	No	Total N=4. 1 per group (sham-1time-1h, ECS-11times-1h, sham-1time-1h, ECS-10times-48h)	Affymetrix Mouse Genome 430A 2.0 Array
GSE42940	24663010	Sarkar/Vaidya	male 2-month Sprague-Dawley rats	No	oral administration of either fluoxetine (FLX, 10mg/kg) or vehicle (Veh, 5% sucrose solution) from postnatal day 2 (P2) to P21 and wash out for 5 weeks	hippocampus	No	Total N=8. 4 per group (Veh, FLX)	Agilent TIFR-Rat-8X15K v1.0
GSE48955	24010892	Korostynski/Przewlocki	male 8-10 week C57BL/6J mice	No	ip injection of saline (Sal) or Tween 80 (Veh) or 18 psychotropic drugs: mianserin (MIA), fluoxetine (FLX), bupropion (BUP), tianeptine (TIA), tranylcypromine (TRA): 20 mg/kg; imipramine (IMI), buspirone (BUS), hydroxyzine (HYD) : 10 mg/kg in Sal; diazepam (DIA, 5 mg/kg in Veh), clozapine (CLO, 3 mg/kg in Veh), risperidone (RIS, 0.5 mg/kg in Veh), haloperidol (HAL, 1 mg/kg in Veh)	striatum	+1, 2, 4, 8h	Total N=216. 3 per drug, 9 Sal, 3 Veh, 6 control for each time point	Illumina Mouse WG-6 v2.0 expression beadchip
GSE35766/E-GEOD-35766	22632977	Schmidt/Heintz	male S100a10 and Glt25d2bacTRAP transgenic mice and p11 KO mice	No	oral administration of fluoxetine (FLX, 0.167 mg/ml)/saccharine (1%) mixture or saccharine alone (VEH) was administered in the drinking water for 15–18 days and replaced with fresh solution every 3–4 days	S10A10 and Glt25d2 cortical pyramidal cells	No	Total N=18. 3 per group (Veh, FLX) per bactTRAP line and P11 KO line (only S100A10)	Affymetrix GeneChip Mouse Genome 430 2.0
GSE28644	22113448	Benton/Wiltshire	male 6-7-week inbred mice strains	No	oral administration of fluoxetine (FLX, 18 mg/kg/day) in drinking water for 3 weeks	cortex	No	Total N=60. 1 per group (Control, FLX) for each of 30 strains	Affymetrix GeneChip Mouse Genome 430 2.0
https://dbarchive.biosciencedbc.jp/en/open-tggates/data-1.html	25313160/28717101	Igarashi/Yamada and Kawamoto/Honda	male 6-week Sprague-Dawley rats	No	administration of 170 compounds including fluoxetine, imipramine, amitriptyline	liver, kidney	single dose:3,6,9,24h or chronic treatment: 3,7,14,28 days	Total = according to compound and 5 animals per time points	Affymetrix GeneChip® Rat Genome 230 2.0 arrays
GSE150265	32681022	Rajkumar/Borglum	female 8-11 week litter-matched WT and C57BL/6NTac-Brd1tm1.2Arte/AborgMmucd (Brd1+/−) mice	No	subcutaneous injection of imipramine (IMI,10 mg/kg) of fluoxetine (FLX,5 mg/kg) or vehicle daily for 2 days	punches on coronal sections of right amygdala (AMG), only for IMI-and vehicle-treated animals striatum, caudate putamen (CPu), anterior cingulate cortex (ACC)	No	Total N=115. WT-Veh (8x3), WT-FLX (8), WT-IMN (8 AMU and cPU, 10 ACC), Brd1+/-Veh (7cPU, 8 AMY, 9 ACC), Brd1+/-FLX(8), Brd1+/-IMN (8 cPU and AMY, 9 ACC)	Illumina HiSeq 2000 (AMY) or BGISEQ-500 platform
GSE188845	35281892	Sheftel/Hernandez	female 7-9-week C57BL/6J mice	No	2 weeks before mating (beginning at 6 weeks of age), dams assigned to either breeder diet (4 mg/kg folic acid, FA) or diet supplemented with FA (24 mg/kg). On embryonic day13 (E13) through day 10 of lactation (L10), ip injection of dams with fluoxetine hydrochloride (FLX, 20 mg/kg) or saline (Sal)	At L10, extraction of mammary glands	No	Total N=31. 8 Control-Sal; 7 Control-FLX, 8 FA-Sal, 8 FA-FLX	Illumina NovaSeq 6000
GSE111491	30935412	Yu/Je	male 13-week C57BL/6J mice	No	ip injection in pregnant female of either fluoxetine (FLX, 0.6 mg/kg) or saline (Sal) daily from ED4 to ED19	medial prefrontal cortex of male progeny at PD 90	No	Total N=4. 2 per group (Sal, FLX)	Affymetrix Mouse Genome 430 2.0 Array
GSE111362	25451292	Glover/Clinton	pregnant bHR/bLR female and male offspring rats	No	administration in drinking water of paroxetine (PAR, 10 mg/kg/day) for 7 days prior to mating, during the mating and pregnancy period, and throughout the 3-week postpartum lactation period (n=8 per phenotype per drug treatment group)	male offspring hippocampus, amygdala	P7, P14, P21, P75	Total N=78. 4-5 per group (Control, PAR)/per time point per tissue	NimbleGen Rat 12x135K gene expression array
GSE168172	In press	Funayama/Uchida	male 8-9-week BALB/c mice	No	treatment in drinking water for 3 weeks with either water (Veh) or sertraline (SER, 160 mg/L) or duloxetine (DUL, 160 mg/L) and assessment of response with forced swimming test.This concentration was estimated to achieve a final dose of 16–18 mg/kg/day	medial prefrontal cortex	No	Total N=15. 3 per group (Veh, FLX-resp, FLX-nonresp, DUL-resp, DUL-nonresp )	Illumina HiSeq 1500
GSE129359	30967529	Lukic/Elliott	male 8-10-week BALB/c OlaHsd mice	No	ip injection of duloxetine (10 mg/kg) or PBS, for 21 days and/or treatment by gavage with Ruminococcus flavefaciens daily for the first 3 days, and then twice weekly till the end of the experiment	prefrontal cortex	No	Total N=24. 6 per group (PBC, duloxetine, Ruminococcus Flavefaciens,Ruminococcus Flavefaciens+duloxetine)	Illumina HiSeq 2500
GSE63469	No	Proft /Reif	male DBA/2 mice	No	oral administration of 0, 30, 100 mg venlafaxine for 30 days	hippocampus	No	Total N=6. 2 per groups	Affymetrix GeneChip Mouse Genome 430 2.0
GSE47541	25423262	Tamasi/Bagdy	male 8-week dark Agouti rats	No	venlafaxine (VEN, 40 mg/kg) delivered each day for 3 weeks through osmotic minipum implanted subcutaneously under the back skin; control underwent sham surgery without implantation of osmotic minipump	coronal sections of frontal cortex, hippocampus and dorsal raphe	No	Total N=24. 4 pools of 2 animals per group (Control, VEN) for each region	Illumina Rat-Ref12 expression BeadChip Array
GSE47541	30071829/30559663	Petschner/Bagdy	male 8-week Dark Agouti rats	No	ip injection of (±)3,4-methylenedioxymethamphetamine (MDMA, 15 mg/kg) or saline (Sal) and venlafaxine (VEN) in Alzet 2001 osmotic minipumps for 3 weeks prior to sacrifice	3 weeks after single injection of MDMA frontal cortex, dorsal hippocampus, dorsal raphe nucleus	No	Total N=35. 4 pools of 2 animals per group (Sal-Sal, MDMA-Sal, MDMA-VEN) per region but just 3 for MDMA+VEN infrontal cortex	Illumina Rat-Ref12 expression BeadChip Array
SRP058043	26254862	Piechota/Korostynski	male 8-10 week C57BL/6J mice	No	ip injection (10 ml/kg) of mianserin (MIA, 20 mg/kg) or tranylcypromine (TRA, 20 mg/kg) dissolved in saline (Sal) for 4h	striatum (rostral part of the caudate putamen and nucleus accumbens)	No	Total N=18. 6 per group (Sal, MIA, TRA)	SOLiD 5500XL system (50+35bp PE)
GSE73799/E-GEOD-73799	No	Korostynski/Piechota	male 8-10 week C57BL/6J mice	No	ip injection of ketamine (KET, 20 mg/kg), phencyclidine (PHE, 5 mg/kg) and memantine (MEM, 15 mg/kg) or saline (Sal)	striatum	1, 2, 4, 8h after drug administration	Total N=60. 3 pools of 2 animals per group (Control, Sal, KET, PHE, MEM) and per time point	Illumina MouseWG-6 v2.0 expression beadchip
GSE73798/E-GEOD-73798	No	Korostynski/Piechota	male 8-10 week C57BL/6J mice	No	ip injection of ketamine (KET, 20 mg/kg), phencyclidine (PHE, 5 mg/kg) and memantine (MEM, 15 mg/kg) or saline (Sal)	hippocampus	1, 2, 4, 8h after drug administration	Total N=60. 3 pools of 2 animals per group (Control, Sal, KET, PHE, MEM) and per time point	Illumina MouseWG-6 v2.0 expression beadchip
GSE117174	30208879	Zygmunt/Korostynski	male 8-10 week C57BL/6J mice	No	ip injection of ketamine (KET, 20 mg/kg), venlafaxine (VEN, 16 mg/kg), mianserin (MIA, 20 mg/kg), haloperidol (HAL, 1 mg/kg), risperidone (RIS, 0.5 mg/kg), metamphetamine (MET, 2 mg/kg) or saline (Sal), or saline with a drop of 0.1 M HCl in the case of HAL and RIS	dissection of nucleus accumbens and prefrontal cortex 2h after drug injection	No	Total N=64. 4 per group (Sal, Veh, KET, VEN, MIA, HAL, RIS, MET) and per tissue	Ion Torrent PGM
GSE93041	28395871	Orozco-Solis/Sassone-Corsi	male 6-month C57BL/6J mice	No	ip injection of ketamine (KET, 3 mg/kg) or saline (Sal) at ZT 5. Sleep deprivation (SD) for 12h (ZT 0 to ZT12) by a slowly rotating bar (A.5 revolutions/min), suspended 1 cm above the floor and bedding within the mouse cage.	anterior cingulate cortex	No	Total N=9. 3 of each group (Sal, KET, SD)	Affymetrix GeneChip Mouse Genome 430 2.0
GSE47452	23967191	Schroeder/Petryshen	male 11-week C57BL/6 mice	No	ip treatment with Cpd-60 (45 mg/kg) or suberoylanilide hydroxamic acid (SAHA, 25 mg/kg) or vehicle (Veh) daily for 10 days	prefrontal cortex, nucleus accumbens, hippocampus	No	Total N=36. 3 pools of 2 animals, 3 tissues, 4 groups (CPD-60, Veh, CI-994, SAHA)	Illumina MouseWG-6 Expression BeadChip
GSE45229	23549417	Kondo/Sawa	male 8-week CD-1 mice	No	oral gavage twice a day of quetiapine (10 or 100 mg/kg) or haloperidol (HAL, 0.3 or 1 mg/kg) or vehicle (Veh) for 28 days	frontal cortex and striatum	No	Total = 20. 2 pools of 3 mice for 2 tissues and 5 treatments	Affymetrix GeneChip Mouse Genome 430 2.0
GSE180884	34653760	Sasaki/Isoda	male 8-week ICR mice	No	oral administration of rosemary (Rosmarinus officinalis L.) extract (RE) in drinking water (10 mg/kg or 100 mg/kg)	entire limbic area: cortex, hippocampus, amygdala	No	Total N=8. 4 control (2 with or without TST), 2 low dose RE, 2 high dose RE	Affymetrix GeneChip Mouse Genome 430 PM
E-GEOD-83336/GSE83336	27354525	Bigio/Nasca	male adult Flinders Sensitive Line (FSL) and Flinders Resistant Line (FRL) rats	No	oral administration ad libitum of acetyl-L-carnitine (LAC) or tap water for 7 days	dissection of ventral dentate gyrus of hippocampus	No	Total N=12. 3 per group (FSL-Veh, FRL-Veh, responderFSL-LAC, nonresponderFSL-LAC)	TruSeq Stranded Total RNA with Ribo-Zero Human/Mouse/Rat and Illumina HiSeq2500
GSE35259/E-GEOD-35259	23863925	Sakaida/Segi-Nishida	male 10-12-week C57BL/6 mice	No	bilateral electroconvulsive stimulation (ECS, current, 25 mA; shock duration, 1s; frequency 100 pulses/s; pulse width, 0.5 ms) administered through moistened ear clip electrodes or sham daily for 7 days	laser microdissection of hypothalamic paraventricular nucleus	2h, 6h after ECS	Total = 6. 2 pools of 3 animals for each group (sham-2h, ECS-2h, ECS-6h)	Affymetrix GeneChip Mouse Genome 430 2.0
NA	33420763	Zhang/Luo	male 13-month BALB/c mice	8-week unpredictable chronic mild stress (UCMS)	fluoxetine (FLX, 20 mg/kg) dissolved in 0.3% carboxymethyl cellulose (Veh) daily for last 6 weeks of UCMS	hippocampus	No	Total N=12. 4 per group (No stress, UCMS-Veh, UCMS-FLX)	Illumina HiSeq 2500
NA	26051025	Erburu/Tordera	male 8-week C57BL/6J mice	6-week unpredictable chronic mild stress (UCMS)	ip injection of imipramine HCl (IMI, 10 mg/kg) dissolved in saline (Sal, 0.9%) at once daily from the third week of UCMS and for 2 weeks after UCMS	prefrontal cortex	No	Total N=20. 5 per group (Sal, IMI, UCMS-Sal, UCMS-IMI)	Affymetrix GeneChip Mouse 1.0 ST Array
NA	26823914	Pan/Liu	male adult Kunming mice	7-week unpredictable chronic mild stress (UCMS)	gastric intubation of duloxetine (DUL, 9 mg/kg) daily for the last 3 weeks of UCMS	frontal lobe, hippocampus	No	Total N=? ? per group (Control, UCMS, UCMS-DUL) per tissue	unknown microarray for miRNA platform
NA	25034119	Liu/Yi	male 5-week ICR mice	4-week unpredictable chronic mild stress (UCMS)	ip adminisitration of 7-chlorokynurenic acid (7-CTKA)= NMDA receptor antagonist as a single dose (2mg/kg) at the end of UCMS + K252a or U0126 or LY294002	hippocampus, 24h after last preference sucrose test at the end of UCMS	No	Total N=18. Samples from 5 mice pooled into 3 replicate per group ( Veh-Veh-Control, Veh-Veh-UCMS, Veh-7-CTKA-UCMS, K252a-7-CTKA-UCMS, U0126-7-CTKA-UCMS, LY294002-7-CTKA-UCMS)	Exiqon miRCURY LNA™ miRNA Arrays
NA	17917079	Bergström/Wiborg	male adult Wistar rats	5 week chronic mild stress (CMS)	ip administration of escitalopram (ESC, 5mg/kg) or saline (Sal) daily for the last 25 days of CMS	hippocampus	No	Total N=49. Based on the endpoint sucrose intake, the animals were subdivided into six groups: 1: CMS-sensitive, ESC responders (N=7), 2: CMS-sensitive, ESC nonresponders (N=7), 3: CMS-sensitive, Sal (N=7), 4: Unchallenged ESC (N=10), 5: Unchallenged Sal (N=10), and 6: CMS resilient (N=8).	Affymetrix HG_U133 2.0
NA	21889970	Christensen/Wiborg	male adult Wistar rats	8-week chronic mild stress (CMS)	ip injection of either saline (Sal) or escitalopram (ESC, 5 mg/kg/day) or sertraline (Ser, 5 mg/kg) daily from week 5 of CMS for 4 weeks	laser capture microdissection of ventral part of the granular cell layer of hippocampus	No	Total N=28. 11-12 animals were pooled to generate 4 replicates per groups: unchallenged control, CMS-Sal, CMS-resilience, CMS-ESC-responder, CMS-ESC-nonresponder, CMS-SER-responder, CMS-SER-nonresponder	Illumina Rat-Ref12 expression BeadChip Array
NA	19587612	Orsetti/Ghi	male adult Wistar rats	6-week unpredictable chronic mild stress (UCMS)	ip injection of saline (Sal) or quetiapine (QUE, 2 mg/kg/day) for 6 weeks both in naïve and UCMS rats	frontal cortex	No	Total N=9. 3 pools of 3 animals per group (Control-Sal; UCMS-Sal; UCMS-QUE)	Affymetrix GeneChip® Rat Genome 230 2.0 arrays
NA	31746674	Iegaki/Ichihara	male 6-week BALB/c mice	3-week unpredictable chronic mild stress (UCMS)	oral daministration, during UCMS exposure, of royal jelly (RJ, 4.5 g/kg, 4% of rodent diet) as part of the food (CE-2 diet)	adrenal gland	No	Total N=9. 3 per group (Control, UCMS, UCMS-RJ)	Agilent SurePrint G3 Mouse GE 8x60K Microarray
NA	30298999	Zhang/Li	male 6-8-week C57Bl mice	4-week unpredictable chronic mild stress (UCMS)	intragastic administration of saponins (SLPN, 30 mg/kg) or saline (Sal) daily for 3 weeks after UCMS	ventral medial prefrontal cortex and hippocampus	No	Total N= 52? (6 control, 10 UCMS-Sal, 10 UCMS+SLPN)x2 tissues	rRNA-binding magnetic beads and RNase R and Illumina sequencing of circRNAs
NA	33498969	Szczepankiewicz/Szczepankiewicz	male 6-week Wistar rats	4-week unpredictable chronic mild stress (UCMS) or control handling or ip injection dextroamphetamine (Amph, 2 mg/kg) or saline (Sal) for 2 weeks	oral administration with a syringue, after one week of amphetamine or 2 weeks of UCMS, of lithium (Li, 1 mg/kg) daily for 14 or 30 days	amygdala, hippocampus, prefrontal cortex	14 or 30 days of lithium	Total = (60 + 120) ? 5 animal per group (Control, Amph, UCMS, Sal, Amph-water-14d, Amph-water-30d, Amph-Li-14d, Amph-Li30d, UCMS-water14d, UCMS-water30D, UCMS-Li14d, UCMS-Li30d) and for each tissue	Agilent SurePrint G3 Rat Gene Expression v2 8x60K microarray
NA	23906943	Bourke/Owens	male 13-week Sprague-Dawley rats	gestational unpredictable chronic mild stress (UCMS) from G10 to G20	female were subcutaneously implanted with Alzet 28 day osmotic minipumps delivering either 0.9% saline or 12.2 mg/kg/day escitalopram oxalate (ESC) in 0.9% saline and breeding with retired breeder males 3 days later.	bilateral amygdala, hippocampus, hypothalamus	No	Total N= 94. Amygdala: 4 Control, 3 UCMS, 4 Control-Esc, 3 UCMS-Esc; Hippocampus: 11 Control, 9 UCMS, 11 Control-Esc, 10 UCMS-Esc; Hypothalamus: 10 Control, 9 UCMS, 10 Control-Esc, 10 UCMS-Esc	Affymetrix GeneChip Rat Exon Array 1.0
NA	23026812/20970119/27696737	Malki/Schalkwyk	male and female 10-week 129S1/SvImJ, C57BL/6J, DBA/2J, FVB/NJ mice	maternal separation or unpredictable chronic mild stress (UCMS)	ip injection of nortriptyline (NOR, 5mg/kg) or escitalopram (ESC, 4mg/kg) or saline for 14 daily doses or just one dose	hippocampus	No	Total N=144. 4 strains for male and female treated by maternal separation or UCMS or untreated and given Sal or NOR or ESC for 1 days or 14 days	Affymetrix GeneChip Mouse Genome 430 2.0
NA	20924750	Jungke/Butterweck	male adult Wistar rats	restraint stress 1h daily for 3 weeks	oral administration with a feeding needle of fluoxetine-HCl (FLX, 10mg/kg) or Hypericum perforatum L. (St. John’s Wort extract, 250 and 500 mg/kg) daily (9–11 am) for 21 days	hippocampus, hypothalamus	No	Total N=15. 9 animals pooled into 3 samples for each group,5 groups (unstressed, stressed, stress+FLX, stress + SJW 250, stress + SJW 500) and 2 tissues	Affymetrix GeneChip® Rat Genome 230 2.0 arrays
NA	23075086	Barreto/Smith	male 20-22 week Sprague-Dawley rats	5-day 1 hour restraint stress	administration in drinking water of fluoxetine (FLX, 10 mg/kg/day) 21 prior to stress and during stress period	punches of rostrocaudal extent of the ILmPFC	No	Total N=12. 4 per group (FLX, stress, stress+ FLX)	Illumina RatRef-12 Expression BeadChips
NA	34961622	Park/Han	male and female 7-week C57BL/6 mice	chronic restraint stress (CRST) for 2 h daily for 14 days or control handling	after the end of CRST, gauze roll play for 1h daily for 14 days or ip injection of imipramine (IMI, 20 mg/kg) for 14 days	8 days after the end of IMI treatment or gauze roll play, dissection of the lateral shell of the nucleus accumbens	No	Total N=? pools of 6 mice per group (control, CRST, CRST + play, CRST+IMI)	Affymetrix GeneChip® HT MG-430 PM Array Plate
NA	26714764	Brzozka/Rossner	male 7-8 week C57BL/6J vs 1-year male FVB/N mice	3-week social defeat (SD)	oral administration in drinking water of lithium chloride (LiCl, 300 mg/l) from 1 day before psychosocial stress throughout behavioral testing	24h after last stress session laser capture microdissection of dentate gyrus and CA3 neurons (granule cells and pyramidal neurons respectively)	No	Total N=15. 3 per group (Control, SD, SD-LiCl) and per tissue (lithium only for CA3)	Affymetrix GeneChip Mouse Genome 430 2.0
NA	19759294	Covington/Nestler	male 9-11-week-old C57BL/6J mice	social defeat (SD) for 10 days or control handling	surgical implantation of Alzet minipump delivering continuous infusion of MS-275 (HDAC inhibitor) or vehicle (Veh) in nucleus accumbens or systemic pellet implantation of fluoxetine (FLX, 20 mg/kg/day) or placebo for 10 days (after the end of social defeat)	after end of trreatment, dissection of bilateral nucleus accumbens punches	No	Total N= 32. 4 pools of four animals per group (Control-MS275; Control-Veh; Control-placebo; Control-FLX; SD-MS275; SD-Veh; SD-placebo; SD-FLX)	Illumina MouseWG-8 V2.0 arrays
NA	32066676	Zhang/Hashimoto	male 8-week C57BL/6 mice	social defeat (SD) for 10 days or control handling	single ip administration in suceptible mice of (R)-ketamine hydrochloride (R-KET, 10 mg/kg) or (L)-ketamine hydrochloride (L-kET, 10 mg/kg) 2 days after the end of social defeat	prefrontal cortex 3 days after ketamine administration	No	Total N= ?	NA
NA	19653194	Kim/Lee	male 7-week ICR mice	Physical stress (PhS):administration of an electric shock (2.0 mA) to the foot for 10 s at intervals of 120 s for 60 min per day. Psychological stress (PsS): exposure to the emotional responses arising from mice that were shocked	oral administration of Pinelliae Rhizoma (PR, 100 mg/kg) to the psychological stress group 30 min prior to each stress experiment for 5 days	whole brain	No	Total N= 4. 1 pool of 5 animals for each group (Control, PhS, PsS, PsS- PR)	Agilent microarray containing approximately 45000 oligo-spots
NA	23847554	Schmidt/Buell	male 10-week C57BL/6NCrl mice	Single 1.5mA electric footshock for 2 s or mock treatment (exposure to shock chamber, the latter is termed “shock context” or“shock chamber”in the following). Beginning the day after foot- shock or mock treatment, half of the footshocked and half of the mock-treated mice received oral fluoxetine treatment	oral administration of fluoxetine in drinking water (FLX, 20 mg/kg/day) for 28 days, beginning 1 day after footshock or mock treatment	74 days after foot shock or mock treatment, prefrontal cortex dissection	No	Total N=24. 6 per group (no-shock-Veh, no-shock-FLX,shock-Veh,and shock-FLX)	Exiqon miRCURY LNA™ miRNA Arrays
NA	24978096	Benatti/Tascedda	male 9-week Sprague-Dawley rats	unavoidable stress:50 min immobilization in flexible wire nets and exposure to 80 electric shocks through an electrode applied to the distal third of the tail. During pharmacological treatment:stress maintenance=10 min restraint stress + 4 unavoidable shocks or 20 min restraint stress alternated every 48h	ip administration of escitalopram oxalate (ESC, 12.8 mg/ml)ndissolved in saline (Sal) in a volume of 1 ml/kg for 1 week	24h after end of escitalopram treatment, hippocampus	No	Total N=20. 5 per group (Control, stress, ESC-responder, ESC-nonresponder)	Affymetrix GeneChip Rat Exon Array 1.0
NA	29390069	Roy/Dwivedi	male adult Holtzman rats	learned helpless behavior induced by one hundred random inescapable shock on days 1 and 7 for 5s	ip injection of fluoxetine (FLX, 5mg/kg) daily from day 2 to day 14	at day 15 bilateral hippocampus	No	Total N=27. 6 control, 7 resilient, 7 susceptible, 7 susceptible + FLX	ArrayStar rat lncRNA Array (4x44K)
NA	23684180	O'Connor/Cryan	male Spague-Dawley rats	male pups separated from their dams as a whole litter for 180 min between PD2 and PD12	At 8-10 week, maternally-separated (MS) and controls received one of 3 antidepressant treatments or sham. 21 days of fluoxetine (FLX, 10 mg/kg/d) in saline (Sal) ;acute ketamine (KET, single dose of 10 mg/kg in saline); repeated ECT via ear clips (85 mA for 0.5ms/d for 10d). KET and ECT treated animal received vehicle injections for the preceding 20 days while the FLX animals were treated.	24h after final treatment, hippocampus dissected	No	Total N=18. Samples were pooled from 3 subjects in triplicate for each group (Control-FLX, Control-ECT, Control-KET, MS-FLX, MS-ECT, MS-KET)	Agilent miRNA microarray (350 miRNAs spotted)
NA	31813757	Marchetti/Carboni	male Flinders sensitive line rats	maternal separation from post natal day (PND) 2 to PND 14 for 180 min	oral administration,on PND 41-46, of escitalopram (ESC, 0.34g/kg chow) or notriptyline (NOR, 0.41 g/kg chow) equivalent to approximately 25 mg/kg/day or vehicle in food pellet for 3 weeks	prefrontal cortex and hippocampus	No	Total N=152. Samples per groups in Hip and PFC: Control-Veh 18/18; Control-ESC 8/8; Control-NOR 9/8; MS-Veh 20/19; MS-ESC 11/11; MS-NOR 10/10	Affymetrix Rat Genome 230 2.0 microarrays
NA	28337940	Rossetti/Molteni	male adult Sprague-Dawley rats	16h after the end of AGO treatment, animals were challenged with LPS (250 microg/kg, i.p.) or saline	oral gavage with vehicle or agomelatin (AGO, 40 mg/kg) 2h before the dark phase to mimic evening administration of AGO in clinics for 21 days	ventral hippocampus 2h post LPS injection	No	Total N=? 4 groups: VEH-LPS, VEH-SAL, AGO-LPS, AGO-SAL	Affymetrix Rat Gene 2.1 ST Array Strip
NA	29229502	Yamawaki/Akagi	male 6-week C57BL/6 mice	ip administration of LPS (5 mg/kg)	ip administration of sodium butyrate (SB, 1.2g/kg) or saline daily for 7 days 24h after LPS injection	hippocampus 2 h post SB final injection from 5 animal per group were pooled and after tissue dissociation, CD11b (micorglia) positive cells were isolated using MACS system	No	Total N=3. 1 per group (Sal, LPS-Sal, LPS-SB)	Agilent SurePrint G3 Mouse Gene Expression 8x60K
NA	25683735	Carrier/Kabbaj	male 7-8-week Sprague-Dawley rats	gonadectomy (GDX) or sham surgery	following surgery, 60-day slow release testosterone (TES, 25 mg/pellet), β-estradiol 3-benzoate (EST, 0.1 mg/pellet) or placebo pellets were inserted subcutaneously for 10 days	punches of dorsal hippocampus	No	Total N=12-15. 4-5 per group (GDX, GDX-Tes, GDX-EST)	NimbleGen 12 x 135 K rat gene expression array
NA	29176952	Sasaki/Isoda	male 6-week ICR mice	forced swimming test at day 1, 2, 6, 10, 14 during treatment	oral administration of imipramine (IMI, 20 mg/kg) or ethanol extract of Botryococcus braunii (EEB) for 14 days	0.1 mg of cerebrum	No	Total N= 24. 8 per group (control, IMI, EEB)	Affymetrix GeneChip MG-430 PM microarray
NA	30249798	Kremer/Barrot	male 8-10-week C57BL/6J mice	surgery cuffing the main branch of the right sciatic nerve (cuff) or sham	oral administration in the drinking water, 2 weeks after surgery, of duloxetine (DUL, 200 m/ml) dissolved in 0.2% saccharin (Veh) or 0.2% saccharin for controls for 3 weeks	L4, L5, L6 dorsal root ganglia	No	Total N=9. 3 per group (sham, cuff, cuff-DUL)	Illumina Hiseq2500 at a read length of 50 bp in paired-end mode
NA	19023179	Takahashi/Yamada	male 8-week old Wistar rats	sham or olfactory bulbs removed (OB) by suction and only rats that exhibited hyperemotionality were kept for molecular analyses	oral administration, 7 days after surgery, of vehicle, or imipramine (IMI, 10 mg/kg) or SNC80 (10 mg/kg) once daily for 7 days	24h after end of imipramine treatment, frontal cortex	No	Total N=16. 4 per group (sham, OB+Veh, OB+IMI, OB+SNC80)	Affymetrix GeneChip® Rat Genome 230 2.0 arrays
NA	22558262	Huang/Shifman	male 8-week C57BL/6 mice	No	oral administration of fluoxetine (FLX, 16 mg/kg/day) in drinking water for 28 days or exposure to an enriched environment or voluntary exercice with free access to a running wheel or no exposure to any treatment	hippocampus	No	Total N=28. 7 per group (control, FLX, enriched, exercice)	Affymetrix GeneChip Mouse 1.0 ST Array
NA	18629477	Sillaber/Holsboer	male 8-9 week DBA/2OlaHs mice	No	oral gavage of vehicle (Veh) or paroxetine (PAR, 10 mg/kg) diluted in tap water (1 mg/ml) twice per day over 28 days.	hippocampus	No	Total N=10. 5 per group (Veh, PAR)	Affymetrix GeneChip Mouse Genome 430 2.0
NA	33414410	Herzog/Müller	male 7-11 week DBA/2J mice	No	oral administration with palatable pills (40 mg PQPills) of paroxetine hydrochloride (PAR, 5mg/kg) or vehicle (Veh) twice daily for 15 days	dentate gyrus of hippocampus	No	Total N=30. 10 good responder (lowest immobility time) to paroxetine after FST, 10 low responder and 10 Veh-treated who also underwent FST	Illumina NextSeq 500
NA	29283992	Carrillo-Roa/Müller	male 6-8 week DBA/2J mice	No	oral administration via palatable pellets of paroxetine (PAR, 5mg/kg) twice a day for 15 days	prefrontal cortex (puches) and whole blood	No	Total N=72. Veh (12 prefrontal cortex/12 whole blood); 24 poor paroxetine responder (12/12); 24 good paroxetine responder (12/12)	Illumina MouseWG-6 v2.0 Expression BeadChip
NA	24458505	Tsapakis/Tarazi	male juvenile P21 Sprague-Dawley rats	No	single ip injection of vehicle or fluoxetine or imipramine (IMI, 10 mg/kg) for 21 days with 5 ml/kg reduced to 2 ml/kg on PD 30	cerebral cortex	No	Total N=18. 6 samples per group (Veh, FLX, IMI)	Affymetrix Rat Genome 230 2.0 microarrays
NA	17033635	Conti/Bartfai	male 7-9-week Sprague-Dawley rats	No	ip injection of fluoxetine (FLX, 10 mg/kg) or saline (Sal) daily for 14 days.ECT: 4 shock applications dayly (70 pulses/s, pulse width 0.5ms, 90mA, shock duration up to 8s delivered with a 1h time interval between applications) for 2 days and killed 1h after final treatment. Controls underwent same manipulation but did not receive electric shock. Sleep deprivation for 24h and were killed. i	Dissection 1h after last injection of frontal cortex, medial prefrontal cortex, amygdaloid complex, hippocampus, hypothalamus, locus coeruleus, dorsal raphe nucleus	No	Total N= 126. 3 pools of 3 animals from each group (sham, ECT, SD, Control, FLX, Sal) and for 7 brain areas	Affymetrix Rat Genome 230 2.0 microarrays
NA	25384412	McHugh/Kennedy	male 6-8 week Sprague-Dawley rats	No	paroxetine-HCl (PAR, 5 mg/kg) or vehicle (50% ethanol in distilled water) dayly for 12 days using Alzet 2ML2 osmotic mimipumps implanted subcutaneously	hippocampus	No	Total N=7. 1 control pool from 6 Veh animals and 3 duplicated pools from 2 animals treated with paroxetine	spotted oligonucleotide slides generated with the Compugen Mus musculus 22Kset
NA	17868501	Cheng/Chen	male 6-7-week Sprague-Dawley rats	No	ip injection of aripiprazole (ARI, 10 mg/kg) or vehicle (Veh) once daily for 4 weeks	frontal cortex	No	Total N=10. 5 from each group (Veh, ARI)	Applied Biosystems Rat Genome Survey Microarray
NA	21118505	Lee/Bae	male 6-week Sprague-Dawley rats	No	ip injection of fluoxetine (FLX, 10 mg/kg) or imipramine (IMI, 10 mg/kg) or phenelzine (PHE, 5 mg/kg) or saline or oral intubation of Nelumbinis Semen (400 mg/kg)	hippocampus	1,3, 7 days	Total N=45. 3 times for 3 animals per group (control, FLX, IMI, phenelzine, Nelumbinis Semen)	Affymetrix GeneChip® Rat Genome 230 2.0 arrays
NA	22743246/22119042	Ulrich-Merzenich/Winterhoff	male 6-week Sprague-Dawley rats	No	oral administration of willow bark preparation (WB, 30 mg/kg), or its ethanolic franction rich in salicyl alcohol derivatives (FR-D), or imipramine (IMI, 20 mg/kg) or vehicle (Veh) once daily over 14 days	whole blood of control and responder animals to forced swimming test	No	Total N =? unknown number of biological replicates from each group (Control, WB, FR-D, IMI)	Rat Agilent Whole Genome Oligo Micorarrays
NA	23936678	Tiraboschi/Castren	male 10-week Long-Evans hooded rats	No stress but eyelid suture for monocular deprivation (MD) 3weeks after beginning fluoxetine treatment	oral administration in drinking water of fluoxetine-hydrochloride (FLX, 0.2mg/mL) or saline (Sal) for 23 days	primary visual cortex	No	Total N=32. 8 per group and 4 groups: Sal binocular vision (BV), Sal-MD, Flx-BV, Flx-MD	AgilentWhole Rat Genome Microarray (4x44 K)
NA	25712661	Solich/Dziedzicka-Wasylewska	male C57Bl/6 mice	No	ip injection of desipramine (DES, 20 mg/ml) or saline (Sal) daily for 7 days	frontal cortex	No	Total N=6, 3 per group (Sal, DES)	Affymetrix GeneChip Mouse Genome 430 2.0
NA	25784603	Husain/Vaidya	male 2-3-month Wistar rats	No	ip injection of yohimbine (YOH, 2mg/kg) + imipramine (IMI, 20 min later, 20mg/kg) or vehicle (Veh) daily for 7 days	hippocampus	No	Total N=6, 3 per group (Veh, YOH+IMI)	custom Agilent Rattus norvegicus array (8x60k)
NA	26393490	Frazer/Dayer	E18.5 brains from transgenic GAD65-GFP mice on a C57BL/6 background or SERT KO	No	custom-made pellets implanted subcutaneously and delivering fluoxetine (FLX) or placebo continuously for 5 days at 20 mg/kg per day on E14.5 pregnant dams	GAD65-GFP + cortical interneurons isolated by FACS	No	Total N=9. 3 pools of 4-5 embryos for 3 groups (Control, FLX, SERT-KO)	Affymetrix GeneChip Mouse Genome 430 2.0
NA	27113202	Moriya/Parhar	male 12-week and 52-week old C57BL/6N mice	No	ip injection of escitalopram (ESC, 10 mg/kg) daily for 4 weeks	preoptic area	No	Total N= 8? 2 or 4 control; 2 or 4 ESC; 4 aged mice ?	Agilent SurePrint G3 Mouse GE 8x60K
NA	27188165	Ficek/Korostynski	male 8-10-week C57BL/6J mice	No	ip injection of ketamine (KET, 20 mg/kg), phencyclidine (PCP, 5 mg/kg) or memantine (MEM, 15 mg/kg) or saline (Sal) once	hippocampus and striatum	1,2,4,8h after injection	Total N=96. 3 pools of 2 mice for each time point and each drug treatment and each tissue	Illumina MouseWG-6 BeadChip array
NA	21812623	Yamawaki/Yamawaki	male 6-7-week Spague-Dawley rats	No	ip injection of sodium butyrate (SB, 1.2 g/kg) or saline (Sal) daily for 7 days	hippocampus	No	Total N=2 ? 1 pools of 10 hippocampi for each group (SB, Sal)	Affymetrix GeneChip® Rat Genome 230 2.0 arrays
NA	29495532	Miao/Sun	male and female 11-week C57BL/6 mice	No	ip injection of vehicle or fluoxetine (FLX, 20 mg/kg) daily for 2 weeks	hippocampus	No	Total N=4. 2 per group (Veh, FLX)	Affymetrix GeneChip miRNA1.0 array
NA	18704095	Zhou/Manji	male 6-7-week Kyoto Wistar rats	No	oral administration of control or lithium carbonate (Li, 1.2 g/kg first week and double dose 3 other weeks) or valproate (VPA, 10g/kg and double dose 3 other weeks) chow	hippocampus	No	Total N=18 two rounds of 3 technical replicates of pools of 2 animals for each group (Control, Li, VPA)	Custom-made miRNA array
NA	24839168	Yang/Zhang	male 7-week Sprague-Dawley rats	No	ip injection of ketamine (KET, 15 mg/kg) or saline (Sal) daily for 3 days	hippocampus	No	Total N=12. 6 per group (Sal, KET)	miRCURYTM LNA Array (v.16.0)
NA	17622937	McQuillin/Gurling	male 4-week C57BL mice	No	oral administration of food pellets of 0.4% lithium carbonate (Li) or control for 14 days	cerebellum (right side)	No	Total N=20. 10 per group (Control, Li)	Affymetrix GeneChip Mouse Genome 430 2.0
NA	28119786	Holmes/Jankord	male 9-10-week Sprague-Dawley rats	No	electrode implantation surgery and transcranial direct current stimulation for 20 min (250, 500, 2000 microA) or sham	part of cerebral cortex	No	Total N=16. 4 pools of 2 animals for each group (sham and 3 intensities)	Illmumina next-generation sequencing
NA	29956574	Kidnapillai/Walder	male 8-week Sprague-Dawley rats	No	ip injection of a combination of lithium (Li, 10mg/kg) valproate (VAL, 50 mg/kg), quetiapine (QUE, 2mg/kg) and lamotrigine (LAM, 10mg/kg) or vehicle (VEH, 6% DMSO)	frontal cortex 6 h after injection	No	Total N=16. 8 per group (combination of drugs and Veh)	Illumina HiSeq 2500 rapid 50 bpSE, one flow cell
NA	30419244	Wolfe/Raab-Graham	male 8-week C57BL/6NCrl mice	No	ip injection of ethanol (ETH, 2.5 g/kg) or Ro 25-6981 (NMDAR antagonist, 10 mg/kg) or saline (Sal)	45 min after injection, dissection of hippocampus and synaptosome preparation	No	Total N=23. 8 per group (Sal, Ro 25-6981, ETH with 1 ethanol sample discarded due to low sequencing reads)	Illumina NextSeq 500
NA	31394019	Sasaki/Isoda	male 4-week ICR mice	No	oral gavage of ferulic acid (FA, 5 mg/kg) or vehicle (Veh) or bubpropion (BUB, 20 mg/kg) for seven days	entire limbic area: cortex, hippocampus, amygdala	No	Total N=21. 7 per group (Veh, FA, BUB)	Affymetrix GeneChip Mouse Genome 430 PM
NA	31652432	Akkough/Hughes	female Sprague-Dawley rats	No	lithium chloride (LiCl, 2 mmol/kg/day) or vehicle with Alzet osmotic minipump for 4 days	corpus callosm	No	Total N=17. 8 lithium and 9 Veh	Illumina HiSeq 4000 150 bpPE
NA	31898506	Mao/Wang	male 8-week Sprague-Dawley rats	No	ip injection of ketamine (KET, 15 mg/kg) or saline (Sal) daily for 3 days	hippocampus	No	Total N=6. 3 per group (Sal, KET)	Arraystar rat circRNA array
NA	34437591	Choi/Im	male 8-week C57BL/6J mice	No	ip injection of ketamine (KET, 10 mg/kg) or saline (Sal) once	30 min after injection, dissection of medial prefrontal cortex	No	Total N=4. 2 per group (Sal, KET)	Agilent miRNA microarray

## Sheet: TableS2
Supplementary Table S2: List of antidepressants used in eligible studies				Stress
Name	Study number	Class of antidepressant
fluoxetine	36	selective serotonin reuptake inhibitor (SSRI)
escitalopram	9
paroxetine	5
sertraline	2
imipramine	14	tricyclic antidepressant
desipramine	3
nortriptyline	2
amitriptyline	1
ketamine	12	NMDA receptor antagonist
phencyclidine	3
memantine	3
7-chlorokynurenic acid (7-CTKA)	1
Ro-25-6981	1
venlafaxine	4	serotonin and norepinephrine reuptake inhibitor (SNRI)
duloxetine	3
albiforine	1
rosemary extract	1	plant extract
saponins	1
St. John's wort extract	1
Pinelliae Rhizoma	1
extract of B. braunii	1
Nelumbinis Semen	1
yohimbine	1
ferulic acid	1
lithium	6	mood stabilizer
quetiapine	3	atypical antipsychotic
risperidone	2
clozapine	1
aripiprazole	1
electroconvulsive therapy (ECT)	5	brain electrical stimulation
transcranial direct current stimulation (tDCS)	1
agomelatine	2	atypical antidepressant
mianserin	3
tianeptine	2
tranylcypromine	2	monoamine oxydase inhibitor (MAOI)
harmaline	1
phenelzine	1
sodium butyrate	2	histone deacetylase (HDAC) inhibitor
Cpd-60	1
suberoylanilide hydroxamic acid (SAHA)	1
MS-275	1
acupuncture	1	other non-pharmacological treatment
short restraint stress	1
sleep deprivation	1
gauze roll play	1
exercice	1
bupropion	2	noradrenaline-dopamine reputake inhibitor (NDRI)
valproate	2	anticonvulsant
lamotrigine	1
haloperidol	2	conventional antipsychotic
3,4-methylenedioxymethamphetamine (MDMA)	1	amphetamine
metamphetamine	1
baicalin	1	non-steroidal anti-inflammatory
willow bark preparation	1
SSR125543	2	CRF receptor anatagonist
diazepam	1	anxiolytic
buspirone	1
hydroxyzine	1	antihistamine
N, N dimethyltryptamine (DMT)	1	hallucinogenic tryptamine drug
acetyl-L-carnitine	1	antioxydant
testosterone	1	steroid
β-estradiol 3-benzoate	1
folic acid	1	vitamin
ethanol	1	teratogen
royal jelly	1	animal extract

## Sheet: TableS3
Supplementary Table S3: List of stimuli causing depression-like symptoms in eligible studies				Stress
Stimulus causing depression-like symptoms	Study number
unpredictable chronic mild stress (UCMS)	20
electric shock	5
restraint stress	4
social defeat	4
maternal separation	4
LPS injection	3
social isolation	2
forced swimming	2
sciatic nerve injury	2
corticosterone injection	1
predator exposure and daily change of cage cohort	1
bulbectomy	1
gonadectomy	1

## Sheet: TableS4
Supplementary Table S4: List of genes dysregulated in fluoxetine-treated compared to vehicule-treated stressed animals for at least 4 out of 7 studies
	GSE43261		GSE56028		GSE84185		SRP057486		SRP084288		SRP131063		Surget2009
Gene symbol	logFC	p-value	logFC	p-value	logFC	p-value	logFC	p-value	logFC	p-value	logFC	p-value	logFC	p-value	Consensus score
Nr4a1	1.38983	0.0200916	-0.395333	0.0401785	1.9055	0.000179048	-0.201035	0.0230186	-0.0724755	0.900168	0.351744	1.07631e-05	-0.302578	0.0262595	0
Zfhx2	-0.349816	2.04799e-07	-0.164667	0.151219	-0.421057	0.00488486	-0.206949	0.0169499	-0.19974	0.0194999	0.346972	7.9407e-07	-0.269696	0.00319751	-4
Ddah1	0.370482	0.00010308	-0.0506667	0.622284	0.179649	0.0157918	0.104007	0.2277	0.191584	0.0196351	-0.204899	0.0017522	0.173662	0.0251071	3
Hmgcs1	0.766205	7.35552e-05	-0.218333	0.0303531	0.335506	0.0446309	-0.1448	0.0706158	0.0889077	0.174503	-0.40987	3.42993e-11	-0.217167	0.0172589	-1
Arc	1.79567	0.00969923	-0.378667	0.0319844	1.94624	5.65343e-06	-0.0114818	0.797864	-0.00148693	0.961059	0.281681	0.000386712	-0.390323	0.0218194	1
Egr1	1.43393	0.00535538	-0.0913333	0.448279	1.88322	1.12613e-05	-0.307518	0.000597128	-0.1172	0.420111	0.255038	0.00148426	-0.286073	0.0265486	1
Kcng2	-0.749858	2.2863e-14	0.146333	0.0495472	-1.64812	1.07104e-05	0.0940204	0.228661	0.23849	0.0284345	0.126938	0.049466	0.0745368	0.517104	1
Kcnh3	0.162405	0.032157	-0.001	0.990268	1.00431	2.56832e-07	0.169371	0.0502034	0.189393	0.0349274	0.284094	0.000183434	0.0479797	0.557317	4
Klhl5	-0.393926	0.000291213	-0.0726667	0.33439	-0.562466	1.95344e-05	-0.013458	0.870794	0.242068	0.0404039	-0.171923	0.00879464	-0.177494	0.0234497	-3
Nfia	-0.3741	1.98823e-05	0.077	0.513863	-0.592247	0.000372672	-0.214148	0.0145995	-0.210313	0.0284051	-0.114201	0.0598239	-0.126332	0.0808223	-4
Oxtr	1.42039	1.51953e-05	0.214	0.0492769	-1.12089	0.000544293	0.13761	0.0422828	-0.0116818	0.813179	0.0912006	0.0417514	-0.050513	0.758972	3
Ephb6	1.08381	8.54388e-12	-0.176333	0.0784445	1.32768	3.22274e-08	-0.0340522	0.701671	0.241765	0.00483732	0.268707	0.000171092	-0.0365666	0.794035	4
Gcnt2	-0.58961	0.000163978	0.217333	0.0389901	1.32892	7.90313e-09	0.0607104	0.495961	-0.0154997	0.785572	-0.261406	0.00314284	0.154337	0.071272	0
Myo1e	0.247056	0.0101657	-0.135667	0.168383	0.602259	0.00706165	-0.182531	0.0374413	0.165475	0.19797	-0.161282	0.0469259	0.161921	0.056194	0
Necab3	2.54297	8.16947e-19	-0.237	0.0372418	0.814977	0.000199563	0.176147	0.0238784	-0.0936113	0.464282	0.145488	0.0907507	-0.0443856	0.674046	2
Nfib	-0.224388	0.00491313	0.138667	0.0601436	-0.928916	4.52949e-07	-0.0517744	0.540268	-0.328637	0.00041222	-0.0617813	0.40231	-0.310384	0.0120132	-4
Pdlim5	0.220035	0.00491321	-0.00166667	0.989469	-1.74744	8.53636e-07	0.16809	0.0547194	-0.0321668	0.352729	-0.345741	0.000117244	-0.262889	0.0482392	-2
R3hdm1	0.12635	0.0381099	0.122333	0.173882	0.889658	1.53852e-06	-0.140446	0.0728895	0.257358	0.000684463	0.0408367	0.579292	-0.319668	0.0343522	2
Rps10	-0.179451	7.62045e-05	0	1	-0.196334	0.00455503	-0.0078753	0.929472	-0.226867	0.00306505	-0.252907	0.000338703	-0.193989	0.0818703	-4
Sgsm2	0.23027	0.00045592	-0.0773333	0.307052	0.179596	0.021576	0.201468	0.0229537	0.164016	0.0688479	0.123309	0.0494083	-0.0482979	0.499021	4
Shank1	0.174064	0.0278708	-0.0116667	0.911475	0.480299	8.92733e-06	-0.288678	0.000749294	0.173708	0.0678279	0.266344	0.000233905	-0.174691	0.120549	2
Snrnp70	-0.363653	7.33084e-07	-0.14	0.0804395	0.244322	0.00407365	0.019254	0.828184	-0.249103	0.00028449	0.203423	0.00259794	-0.136509	0.158101	0
Ssb	-0.529715	0.0121716	-0.007	0.744555	-0.131979	0.000182743	0.0175586	0.309186	0.164499	0.04491	-0.101574	0.0728883	-0.177924	0.0286374	0
Zhx3	-0.204202	5.25914e-05	-0.133667	0.0852298	-0.349973	0.00105794	-0.169179	0.0313172	0.160339	0.0374337	-0.0482557	0.709356	-0.109697	0.357161	-2
Abcb4	0.264311	0.000338273	-0.271	0.00304499	-0.345063	0.000274074	0.0439385	0.614639	-0.0162768	0.838244	-0.137935	0.048767	-0.0897311	0.232243	-2
Acaca	0.184461	0.000949688	-0.0263333	0.728615	0.0705897	0.134629	-0.183217	0.0360165	0.177285	0.035649	-0.0594446	0.450065	-0.183357	0.0261368	0
Adprm	-0.0955938	0.0425483	-0.250667	0.00542989	-0.104544	0.0400742	0.0354632	0.691768	-0.287441	0.00768012	0.0538101	0.683269	-0.0115755	0.910684	-4
Arhgap26	-1.19494	1.73994e-11	-0.172	0.120565	0.544246	0.00723998	-0.214636	0.0136733	0.210114	0.0221628	0.0194729	0.772588	-0.0891748	0.328912	0
Asic4	-0.568323	1.49048e-09	0.00866667	0.903483	-0.883373	0.000710967	-0.070775	0.37932	0.270759	0.0340295	0.185593	0.00030528	-0.0427486	0.717135	0
Baalc	0.567493	2.19751e-08	0.0766667	0.426189	0.648508	5.51569e-07	0.0910143	0.290563	0.35405	0.000106835	-0.11155	0.0179504	0.0368036	0.670822	2
Becn1	0.155695	0.00581641	0.404	0.000356357	0.156552	0.0486621	-0.0176359	0.830392	-0.159665	0.0440339	0.00883657	0.915142	0.120905	0.14851	2
Cdadc1	-0.384347	4.62653e-05	-0.0876667	0.24363	0.0878885	0.10965	0.0138753	0.86902	0.196229	0.0362859	-0.13707	0.0490016	-0.273594	0.0186118	-2
Cdc37l1	0.177184	0.00602892	-0.0223333	0.74108	0.127102	0.0146051	-0.176306	0.0491263	0.175016	0.0336729	-0.0981092	0.129413	-0.125313	0.243618	2
Cfap36	0.0918181	0.0284664	-0.0556667	0.539458	-0.162084	0.0134445	0.0443907	0.61315	-0.241237	0.000925618	-0.164441	0.0136903	0.00981477	0.889921	-2
Chchd10	0.220417	9.08353e-05	0	1	0.204735	0.0103536	-0.0311263	0.72575	-0.267693	0.00268084	0.20472	0.0129576	-0.0797129	0.329063	2
Col11a1	0.227959	0.00451687	0.253	0.0192339	-0.379578	0.294386	-0.272763	0.00121531	-0.316323	0.00381721	-0.0862036	0.68319	-0.289084	0.167811	0
Csrnp1	0.28507	0.0434607	-0.0156667	0.808709	1.19985	3.25616e-05	-0.062606	0.416194	-0.188941	0.0199462	0.355849	1.62827e-05	-0.0314181	0.693513	2
Ctxn2	-0.975787	6.38811e-07	-0.0953333	0.420723	-0.665816	9.22477e-06	0.190922	0.0308589	-0.0393168	0.653782	0.174625	0.00299056	-0.0870887	0.279201	0
Ddit4	-0.389577	8.54203e-08	-0.300667	0.00633391	-0.646116	0.00111001	-0.06736	0.447113	0.000556433	0.783286	0.0822832	0.0488922	-0.0417106	0.731549	-1
Dhcr24	0.375351	0.000228406	-0.0846667	0.324906	0.407788	0.0033845	-0.0729593	0.404131	0.220869	0.0276552	-0.0310451	0.897164	-0.22886	0.0346404	2
Diras1	-0.154604	0.0215364	-0.117	0.323042	0.441883	0.00031345	0.0178088	0.83743	0.21802	0.0342165	0.27714	0.000349147	-0.0356079	0.648521	2
Eif2ak2	0.340357	1.80766e-08	0.0356667	0.701688	-0.6944	0.0103487	0.0256469	0.761597	0.543632	2.01281e-09	-0.23645	0.0010376	0.124199	0.179053	0
Emc4	0.211732	0.000465213	0.0416667	0.584037	0.220684	7.73397e-05	0.0149783	0.864651	-0.26309	0.00336229	-0.146009	0.0255359	-0.0408085	0.566	0
Fbxl16	-0.247896	0.000133195	0.0503333	0.632617	0.156478	0.013513	0.0750609	0.371108	0.268038	0.000895503	0.143754	0.0361516	-0.0564684	0.61909	2
Fosb	2.31696	0.000763412	-0.0986667	0.221082	1.67834	0.00152296	-0.158616	0.0495905	0.0841352	0.264968	0.325291	0.00131495	-0.0731195	0.593626	2
Fosl2	1.88052	7.47505e-12	-0.0866667	0.351972	-0.500257	0.00490409	-0.0731139	0.409588	-0.0508087	0.910997	0.21816	0.00720173	-0.255497	0.0437067	0
Grm5	0.187283	0.00141945	0.016	0.829515	-0.499769	3.51012e-06	-0.0257507	0.727298	0.152879	0.0440236	0.241454	0.000311519	-0.15918	0.1903	2
Gtf2h5	-0.147919	0.00608732	0.999	0.00802743	-0.234358	7.03965e-06	0.106434	0.227928	-0.032422	0.795664	-0.187269	0.00304347	-0.0289753	0.793773	-2
Hap1	-0.749065	2.17755e-08	-0.110667	0.26944	-1.04428	0.000224434	0.0112874	0.8327	0.354613	2.90789e-05	0.176436	0.0345604	0.0459216	0.595917	0
Hecw2	0.1935	0.0273256	-0.0696667	0.362422	0.976424	0.000386601	-0.17503	0.0464849	0.245018	0.0155618	0.0658283	0.380753	-0.154004	0.278413	2
Idi1	0.771997	0.000644316	-0.285333	0.0490551	0.0181167	0.161482	-0.0789661	0.359017	-0.167919	0.218121	-0.188857	0.00892471	-0.240456	0.0114642	-2
Igfbp4	0.185647	0.0120053	0.004	0.962349	0.63575	0.00013056	-0.222814	0.0129715	0.013484	0.984194	0.256704	0.000280436	0.111215	0.368908	2
Ina	0.408137	1.13628e-07	-0.0633333	0.50624	0.319691	0.00242781	-0.0671599	0.428551	-0.107505	0.112248	0.158549	0.0137864	-0.180148	0.0264258	2
Itm2a	0.296149	0.000597702	-0.308667	0.00450187	-0.39926	0.0241132	0.0553136	0.533988	0.0881433	0.255242	-0.201084	0.0105793	0.138864	0.133224	-2
Junb	0.980807	0.0164551	-0.107333	0.152283	1.09927	0.031163	-0.0274005	0.642554	-0.295512	0.00231731	0.27536	0.000123791	-0.177356	0.0885078	2
Kalrn	-0.327051	3.79172e-07	0.0276667	0.703804	0.46856	4.928e-05	0.0327332	0.692118	0.330111	0.00013461	0.057603	0.292579	-0.219639	0.0266317	0
Kif1b	0.203235	0.00191824	-0.09	0.341254	-0.58622	3.05993e-06	-0.0959396	0.279836	0.15398	0.0109982	0.0173366	0.756988	-0.349821	0.0300214	0
Klf9	0.536258	0.00748826	-0.0263333	0.734611	0.634138	0.00143732	-0.0457769	0.564882	-0.200235	0.0134298	0.328707	3.05462e-07	-0.127176	0.147599	2
Kmt2d	-0.231498	0.000440742	0.037	0.641189	0.300587	0.00494533	-0.269678	0.000844551	-0.0900835	0.17412	0.151228	0.00367452	-0.0247532	0.745042	0
Limd2	-0.430529	7.44707e-08	-0.0526667	0.566021	-0.843611	0.00331627	0.197195	0.0246641	-0.0796055	0.352482	0.23515	0.00211502	-0.0649222	0.51152	0
Lzts1	0.300648	0.00134547	0.014	0.895327	0.72304	0.000618912	-0.0200649	0.822883	0.345459	7.62207e-05	0.165464	0.0333877	-0.0960052	0.585484	4
Mapk8ip1	0.5904	7.07493e-09	0.0146667	0.879434	0.344676	4.22426e-06	-0.0408473	0.646762	-0.00345159	0.942592	0.158113	0.0290008	-0.272603	0.0363402	2
Mef2d	0.201693	0.000523636	0.0383333	0.72935	0.64605	1.8205e-07	0.0415753	0.624867	0.226855	0.0263211	0.262646	1.14268e-05	-0.101422	0.148706	4
Mn1	-0.693843	0.000115934	0.106333	0.321777	0.748197	0.00034297	-0.215595	0.0162651	0.019685	0.508352	0.159648	0.0156111	0.00256687	0.977599	0
Myo9a	-0.142358	0.0272116	0.0453333	0.468242	0.214558	0.000734906	-0.0635767	0.418654	-0.0736835	0.51564	-0.149795	0.0468338	-0.148186	0.0288628	-2
Nfic	0.165187	0.00774652	-0.0623333	0.616284	0.544585	0.000197379	-0.0643266	0.45761	0.110809	0.129607	0.164273	0.0314886	-0.169272	0.0326105	2
Nr4a2	0.923767	0.00692719	-0.206	0.21895	-2.69058	2.8364e-06	-0.274481	0.00218363	-0.0740822	0.706682	0.0832387	0.387021	-0.302602	0.0322855	-2
Pcdh20	-0.621408	5.91952e-07	0.213667	0.0137235	-2.71044	8.47511e-07	0.063205	0.476862	0.168924	0.0445993	-0.0110436	0.803178	-0.099972	0.256875	0
Pde4b	0.922729	8.84884e-12	-0.0986667	0.182747	0.45645	0.000182864	-0.0592411	0.500799	0.208339	0.0115426	-0.179664	0.0074926	0.0467353	0.686549	2
Pfkp	0.757198	3.56188e-11	-0.164	0.115517	0.383485	5.25471e-05	-0.0313034	0.712804	0.176933	0.0177954	-0.109764	0.0319121	-0.230073	0.111315	2
Pmepa1	1.29631	9.57688e-06	-0.078	0.47328	1.05366	1.31437e-07	-0.0204894	0.818623	-0.343439	0.000118093	0.223657	0.00653673	-0.0993585	0.43055	2
Pom121	-0.144325	0.000710029	0.012	0.930325	0.166741	0.00145469	-0.0766778	0.37337	-0.0492247	0.662798	0.254614	5.79329e-05	-0.188186	0.043108	0
Ppara	-0.165039	0.00828633	-0.187	0.032938	-0.160338	0.0301581	-0.0238378	0.744614	-0.0451449	0.508293	-0.10057	0.421986	-0.174714	0.0286213	-4
Prdm5	-0.595346	0.000109186	-0.027	0.745193	-1.71921	7.20319e-05	0.169392	0.0345516	-0.26374	0.0066829	-0.0108174	0.50171	-0.262563	0.163917	-2
Prkar1b	0.849759	6.71203e-12	-0.0183333	0.851076	0.773917	3.30688e-07	-0.004702	0.951592	0.28404	0.000363762	0.180816	0.00995372	-0.147874	0.114104	4
Ptprz1	0.219168	0.0027719	0.127333	0.140942	-0.698324	2.0122e-09	0.106064	0.177286	0.179726	0.0333925	-0.186351	0.013668	-0.0451298	0.591052	0
Pura	0.178555	0.0275085	0.0946667	0.340163	0.311603	0.00209066	0.0258868	0.761728	-0.288026	0.00241969	0.161118	0.026669	-0.0722696	0.524483	2
Rimbp2	0.622393	1.3985e-06	-0.121	0.223984	0.767834	0.00955577	0.179236	0.0386566	0.0483264	0.498537	0.157919	0.00753535	-0.000526485	0.995385	4
Rps9	-0.218915	0.00362469	-0.0996667	0.516742	-0.204404	7.39821e-05	-0.00395448	0.96214	-0.214265	0.0053235	0.319535	0.000170309	-0.0918618	0.345545	-2
Scap	-0.106287	0.00894848	0.0273333	0.780572	-0.15311	0.0083055	0.0116888	0.889791	0.131883	0.222303	0.18344	0.00423861	-0.240204	0.0144887	-2
Sfpq	-0.312815	0.00128458	-0.106667	0.349753	-0.0496495	0.503682	0.000934103	0.990786	-0.199888	0.00300305	0.11569	0.0206214	-0.253007	0.0272244	-2
Sipa1l1	0.0809103	0.235558	0.08	0.317176	0.445648	0.000298031	0.0431927	0.580059	0.192353	0.0198812	0.132432	0.00572328	-0.281267	0.0301719	2
Slc7a14	0.442618	3.26456e-10	-0.134	0.137937	-0.798044	2.28316e-05	0.179597	0.0455126	-0.060694	0.805299	0.187037	0.00719089	-0.0994685	0.354663	2
Slco1a4	0.0321676	0.590025	-0.307	0.00905657	0.227465	0.000603863	0.0612358	0.485044	-0.303778	0.00372607	-0.234206	0.000654496	-0.0626255	0.461147	-2
Sort1	-0.162282	0.000808036	-0.0303333	0.625002	0.329768	0.0135034	-0.0695286	0.397892	0.209619	0.00144611	0.172039	0.00232636	-0.103188	0.198277	2
Sox11	1.30799	2.88216e-12	-0.336667	0.00260727	-0.887955	0.000137287	0.107281	0.228298	0.0771544	0.847373	0.139272	0.00579763	-0.134484	0.394255	0
Srpk3	0.214166	0.000205972	-0.191	0.0496788	0.567693	0.002913	-0.0557763	0.356389	-0.0426459	0.538129	-0.0310043	0.723751	0.234259	0.0341671	2
Tmod3	0.34538	2.48673e-08	-0.337667	0.00105071	-0.314683	0.00145253	0.0149385	0.867516	-0.0717758	0.412972	-0.0986539	0.225172	-0.407276	0.00864179	-2
Tnfrsf25	0.386411	0.000290363	-0.325667	0.00217801	-0.0472679	0.910766	0.0713554	0.385823	-0.0953551	0.043441	0.134113	0.00470431	-0.287973	0.122314	0
Trpm3	-0.848067	1.07746e-09	0.205	0.0339511	-1.29585	1.29492e-07	0.0202558	0.735232	0.0725374	0.248039	-0.185828	0.0145504	-0.0938115	0.409696	-2
Ttbk1	0.20876	0.000285504	-0.0926667	0.312335	0.385783	1.57933e-06	-0.0189684	0.815444	0.232522	0.00914199	0.272044	0.000170953	-0.15075	0.197473	4
Ttyh3	0.274624	0.000101226	-0.0646667	0.323742	0.399593	1.67703e-05	0.0347035	0.667974	0.249093	0.00360946	0.231004	0.00113649	0.0613034	0.437282	4
Ube2v2	0.162469	0.00278945	0.00266667	0.984375	-0.245869	0.0109319	0.0938746	0.286154	-0.102683	0.264469	-0.14582	0.0268419	-0.308559	0.0160732	-2
Wnk1	-0.158439	0.00116688	0.159	0.204305	-0.299706	0.0207084	-0.182711	0.0410746	-0.222956	0.00216526	-0.0322955	0.59202	-0.08906	0.29036	-4
Wtap	-0.137358	0.00380796	0.004	0.95813	-0.27133	0.00446894	0.105181	0.228647	-0.025528	0.852789	-0.126423	0.0491264	-0.253569	0.0283077	-4
Zfp352	0.120159	0.01518	0.237333	0.0447201	-0.230129	0.00903856	0	1	0	1	0	1	0.17992	0.0341505	2
Zfp536	-0.274584	0.0162966	0	1	-0.58582	0.0002025	-0.209554	0.01919	-0.0566296	0.462589	0.202879	0.00683719	0.0918665	0.45991	-2
Zwint	0.38433	0.000953005	-0.0106667	0.867245	0.36123	0.0457898	0.0786757	0.363663	0.190745	0.002817	-0.183036	0.00464735	-0.0434906	0.585208	2

## Sheet: TableS5
Supplementary Table S5: Consensus and portrait scores of either all (left Table) or most dysregulated (center and right Tables) in fluoxetine-treated compared to vehicule-treated stressed animals
Complete list of genes							Genes with absolute scores ≥3					Genes with absolute scores ≥2
Gene	Consensus score	Portrait score					Gene	Consensus score	Portrait score			Gene	Consensus score	Portrait score
Ier5	3	4.55667					Kcnh3	4	4.44567			Kcnh3	4	4.44567
Mapk4	3	4.55555					Nptx2	4	4.33343			Nptx2	4	4.33343
Diras2	3	4.45443					Prkar1b	4	4.33333			Prkar1b	4	4.33333
Kcnh3	4	4.44567					Cdk5r1	4	3.44456			Cdk5r1	4	3.44456
Sema7a	3	4.44447					Ttyh3	4	3.44445			Ttyh3	4	3.44445
Mapk9	3	4.44444					Ttbk1	4	3.43222			Ttbk1	4	3.43222
Nptx2	4	4.33343					Mef2d	4	3.33335			Mef2d	4	3.33335
Prkar1b	4	4.33333					Rimbp2	4	3.33334			Rimbp2	4	3.33334
Csdc2	2	3.46667					Ephb6	4	3.33333			Ephb6	4	3.33333
Fam171a2	3	3.46666					Ier5	3	4.55667			Sgsm2	4	2.44444
Rgs4	2	3.45556					Mapk4	3	4.55555			Plch2	4	2.34556
Smad3	2	3.44545					Diras2	3	4.45443			Tyro3	4	2.23333
Cdk5r1	4	3.44456					Sema7a	3	4.44447			Ier5	3	4.55667
Unc5d	3	3.44445					Mapk9	3	4.44444			Mapk4	3	4.55555
Ttyh3	4	3.44445					Fam171a2	3	3.46666			Diras2	3	4.45443
Dusp2	3	3.44443					Unc5d	3	3.44445			Sema7a	3	4.44447
Efr3b	2	3.44443					Dusp2	3	3.44443			Mapk9	3	4.44444
Sh2d5	2	3.44433					Kif17	3	3.35566			Fam171a2	3	3.46666
Sez6l	2	3.43334					Ptpn5	3	3.34557			Unc5d	3	3.44445
Ttbk1	4	3.43222					Aqp5	3	3.34444			Dusp2	3	3.44443
Kif17	3	3.35566					Stxbp1	3	3.34444			Kif17	3	3.35566
Paqr9	1	3.35555					Adgrl1	3	3.34433			Ptpn5	3	3.34557
Ptpn5	3	3.34557					Extl3	3	3.33456			Aqp5	3	3.34444
Rgs6	2	3.34556					Mex3b	3	3.33444			Stxbp1	3	3.34444
Syndig1	2	3.34444					Hid1	3	3.33443			Adgrl1	3	3.34433
Aqp5	3	3.34444					Rprm	3	3.33344			Extl3	3	3.33456
Stxbp1	3	3.34444					Igfbp6	3	3.33335			Mex3b	3	3.33444
Mei1	2	3.34443					Rtn4r	3	3.33334			Hid1	3	3.33443
Bdnf	2	3.34433					Ankrd50	3	3.33333			Rprm	3	3.33344
Adgrl1	3	3.34433					Stx1b	3	3.33333			Igfbp6	3	3.33335
Extl3	3	3.33456					Cic	3	3.33333			Rtn4r	3	3.33334
Pawr	2	3.33445					Hic2	3	3.33333			Ankrd50	3	3.33333
Mex3b	3	3.33444					Oxtr	3	3.33333			Stx1b	3	3.33333
Hid1	3	3.33443					Arhgap44	3	3.33322			Cic	3	3.33333
Rragd	1	3.33433					Spry2	3	3.33221			Hic2	3	3.33333
Olfm4	2	3.33346					Yif1b	3	3.33221			Oxtr	3	3.33333
Slc7a4	2	3.33346					Arid3b	3	3.33221			Arhgap44	3	3.33322
Rprm	3	3.33344					Cacnb1	3	3.33111			Spry2	3	3.33221
Nptxr	2	3.33336					Sel1l3	3	3.32333			Yif1b	3	3.33221
Mef2d	4	3.33335					Zfp703	3	3.32223			Arid3b	3	3.33221
Igfbp6	3	3.33335					Tagln3	3	3.32222			Cacnb1	3	3.33111
Rimbp2	4	3.33334					Palm	3	3.32222			Sel1l3	3	3.32333
Rtn4r	3	3.33334					Tesk1	3	3.3222			Zfp703	3	3.32223
Cyp11a1	2	3.33333					Slc39a10	3	3.32112			Tagln3	3	3.32222
Ankrd50	3	3.33333					Cacna1g	3	3.22234			Palm	3	3.32222
Stx1b	3	3.33333					Fhl2	3	3.22223			Tesk1	3	3.3222
Cic	3	3.33333					Rwdd3	-3	-3.21111			Slc39a10	3	3.32112
Ephb6	4	3.33333					Lpar4	-3	-3.22211			Cacna1g	3	3.22234
Hic2	3	3.33333					Lrrn3	-3	-3.22345			Fhl2	3	3.22223
Oxtr	3	3.33333					Nrsn2	-3	-3.3221			Sprn	3	2.46667
Olfr78	1	3.33333					Srp14	-3	-3.32222			Kcnip3	3	2.45557
Gal	0	3.33332					Usp54	-3	-3.32223			Slc35f3	3	2.44555
Kcns2	2	3.33323					Bcl6	-3	-3.32232			Efhd2	3	2.44444
Vps33a	2	3.33322					Lpp	-3	-3.33222			Prex1	3	2.44433
Arhgap44	3	3.33322					Tmtc4	-3	-3.33233			Egr3	3	2.44333
Dcx	2	3.33321					Zbtb20	-3	-3.33321			Itgav	3	2.43333
Aqp6	0	3.33222					Crebrf	-3	-3.33333			Serinc2	3	2.43322
Spry2	3	3.33221					Snhg14	-3	-3.33333			Iqsec2	3	2.35557
Yif1b	3	3.33221					Rps12	-3	-3.33333			Dlg2	3	2.34555
Arid3b	3	3.33221					Tmsb4x	-3	-3.33335			Brsk2	3	2.34544
Cacnb1	3	3.33111					Eci1	-3	-3.33443			Dact3	3	2.34454
Iqsec3	2	3.33111					Kl	-3	-3.33444			Ttpal	3	2.34446
Sel1l3	3	3.32333					Stk4	-3	-3.33457			Slc6a17	3	2.34333
Zmiz1	2	3.32233					Palmd	-3	-3.33555			Mthfr	3	2.33445
Zfp703	3	3.32223					Rps6ka5	-3	-3.34433			Ubash3b	3	2.33433
Tagln3	3	3.32222					Anapc13	-3	-3.34544			Srf	3	2.33432
Caln1	1	3.32222					Sh3gl3	-3	-3.34556			Syt5	3	2.33347
Palm	3	3.32222					Smc4	-3	-3.34656			Cyp46a1	3	2.33343
Tesk1	3	3.3222					Lhx9	-3	-3.44443			Dtx1	3	2.33333
Cd200	1	3.3222					Peli1	-3	-3.44444			Basp1	3	2.33333
Slc39a10	3	3.32112					Prpf3	-3	-3.44446			Cd52	3	2.33333
Marveld1	1	3.22333					Cwf19l2	-3	-3.45545			Pik3r2	3	2.33333
Xkr6	2	3.22234					Mettl26	-3	-3.45554			Cdk5r2	3	2.33333
Cacna1g	3	3.22234					Rspo3	-3	-4.44323			Wnt10a	3	2.33333
Dclk1	2	3.22224					Ggct	-4	-3.23345			Rab11fip5	3	2.33333
Fhl2	3	3.22223					Prpf40a	-4	-3.23444			Twf2	3	2.33333
Sgtb	2	3.22222					Zfhx2	-4	-3.45556			Lmtk2	3	2.33331
Vasp	2	3.22221					Rps10	-4	-3.45556			Git1	3	2.33322
Pde11a	0	3.22111					Nfia	-4	-3.66656			Gnal	3	2.33222
Habp4	2	3.221										Tmem198	3	2.331
Sulf1	2	3.21122										Podxl2	3	2.32444
Atp6v1a	1	3.11111										Acap3	3	2.32343
Sprn	3	2.46667										Tacc1	3	2.32335
Oprd1	2	2.45667										Gabrg2	3	2.32334
Kcnip3	3	2.45557										Hr	3	2.32333
Abhd2	2	2.44556										Napb	3	2.32331
Slc35f3	3	2.44555										Grin1	3	2.32232
Atp1a1	2	2.44467										Sema4a	3	2.32222
Tmem121b	2	2.44456										Rangap1	3	2.30889
Vwa1	2	2.44447										Clec16a	3	2.24567
Efhd2	3	2.44444										Syngr1	3	2.24444
Pik3r6	2	2.44444										Gas7	3	2.23556
Sgsm2	4	2.44444										Ifit1	3	2.23446
Wbp1l	2	2.44443										Iglon5	3	2.23445
Emx1	2	2.44443										Lingo3	3	2.23444
Afp	1	2.44433										Pld3	3	2.23346
Prex1	3	2.44433										Slc52a2	3	2.23344
Sync	1	2.44432										Josd1	3	2.23333
Egr3	3	2.44333										Ptgs2	3	2.23333
Vti1a	1	2.43333										Fam43b	3	2.23333
Itgav	3	2.43333										Arhgdia	3	2.23332
Serinc2	3	2.43322										Shank3	3	2.23331
Iqsec2	3	2.35557										Abhd12	3	2.23323
Meltf	1	2.35556										Irf7	3	2.23322
Dusp14	2	2.34667										Nbl1	3	2.23321
Plch2	4	2.34556										Sv2a	3	2.23221
Dlg2	3	2.34555										Col6a1	3	2.23211
Brsk2	3	2.34544										Stx1a	3	2.22422
Lrrc74b	2	2.34455										Coch	3	2.22333
Btbd8	2	2.34455										Prkacb	3	2.22322
Dact3	3	2.34454										Grm8	3	2.22322
Zfp580	2	2.34454										Tmem151b	3	2.22322
Ttpal	3	2.34446										Ergic1	3	2.22232
Glce	1	2.34445										Spryd3	3	2.22223
Rasa4	1	2.34445										Add1	3	2.2221
Syne1	2	2.34444										Zdhhc7	3	2.21343
Slc38a3	2	2.34443										Pde4a	3	2.21122
Cacna2d2	2	2.34442										Sorcs1	3	2.21111
Acsl1	2	2.34433										Map7d1	3	2.21111
Cacnb3	2	2.34432										Ssbp3	3	2.2
Cacna2d4	2	2.34334										Pafah2	3	2.12222
Slc6a17	3	2.34333										Bloc1s6	3	2.12112
Oga	2	2.34333										Arhgef2	3	2.11345
Pcdh7	2	2.33556										Tubb3	3	2.11333
Melk	2	2.33446										Mark4	3	2.11332
Mthfr	3	2.33445										Syngap1	3	2.11222
Strn4	2	2.33445										Pex5l	3	2.11123
Cep41	2	2.33443										Cep170b	3	2.11122
Ubash3b	3	2.33433										Sstr2	3	2.11111
Fam171a1	2	2.33433										Cacng2	3	2.10111
Mfsd12	2	2.33433										Vgf	3	2.1
Id3	0	2.33433										Slc25a25	3	2.00121
Srf	3	2.33432										Csdc2	2	3.46667
Ncs1	2	2.33422										Rgs4	2	3.45556
Klhdc8b	2	2.33356										Smad3	2	3.44545
Syt5	3	2.33347										Efr3b	2	3.44443
Baalc	2	2.33346										Sh2d5	2	3.44433
Oas1f	1	2.33344										Sez6l	2	3.43334
Ptprh	1	2.33344										Rgs6	2	3.34556
Tfcp2l1	2	2.33344										Syndig1	2	3.34444
Insyn1	1	2.33344										Mei1	2	3.34443
Cyp46a1	3	2.33343										Bdnf	2	3.34433
Foxh1	1	2.33343										Pawr	2	3.33445
P2ry12	0	2.33343										Olfm4	2	3.33346
Casz1	2	2.33343										Slc7a4	2	3.33346
Rin2	2	2.33335										Nptxr	2	3.33336
Kcnv1	1	2.33334										Cyp11a1	2	3.33333
Mgat3	2	2.33334										Kcns2	2	3.33323
Dtx1	3	2.33333										Vps33a	2	3.33322
Ankrd13b	2	2.33333										Dcx	2	3.33321
Basp1	3	2.33333										Iqsec3	2	3.33111
Cd52	3	2.33333										Zmiz1	2	3.32233
Pik3r2	3	2.33333										Xkr6	2	3.22234
Ppm1h	2	2.33333										Dclk1	2	3.22224
AABR07050222.1	1	2.33333										Sgtb	2	3.22222
Cdk5r2	3	2.33333										Vasp	2	3.22221
Wnt10a	3	2.33333										Habp4	2	3.221
Sema3c	2	2.33333										Sulf1	2	3.21122
9130017K11Rik	1	2.33333										Oprd1	2	2.45667
Rab11fip5	3	2.33333										Abhd2	2	2.44556
Tac2	2	2.33333										Atp1a1	2	2.44467
Fancd2os	1	2.33333										Tmem121b	2	2.44456
Twf2	3	2.33333										Vwa1	2	2.44447
Slc4a10	2	2.33332										Pik3r6	2	2.44444
Stk32c	1	2.33332										Wbp1l	2	2.44443
Arhgef10l	2	2.33332										Emx1	2	2.44443
Syt6	1	2.33332										Dusp14	2	2.34667
Lmtk2	3	2.33331										Lrrc74b	2	2.34455
Nrep	1	2.33323										Btbd8	2	2.34455
Vti1b	2	2.33322										Zfp580	2	2.34454
Ankrd52	2	2.33322										Syne1	2	2.34444
Htatip2	2	2.33322										Slc38a3	2	2.34443
Rasl10a	1	2.33322										Cacna2d2	2	2.34442
Git1	3	2.33322										Acsl1	2	2.34433
Slc38a10	1	2.33321										Cacnb3	2	2.34432
Lrpap1	0	2.33321										Cacna2d4	2	2.34334
Sh3gl2	1	2.33243										Oga	2	2.34333
Mylk3	2	2.33232										Pcdh7	2	2.33556
Dctn4	1	2.33223										Melk	2	2.33446
Lgals3bp	1	2.33223										Strn4	2	2.33445
Gnal	3	2.33222										Cep41	2	2.33443
Mkrn1	2	2.33222										Fam171a1	2	2.33433
Bgn	0	2.33222										Mfsd12	2	2.33433
Scube1	2	2.33221										Ncs1	2	2.33422
Tmem132a	1	2.33221										Klhdc8b	2	2.33356
Grk2	2	2.33211										Baalc	2	2.33346
Cd274	0	2.33211										Tfcp2l1	2	2.33344
Itpa	0	2.33211										Casz1	2	2.33343
Diras1	2	2.33111										Rin2	2	2.33335
Tmem198	3	2.331										Mgat3	2	2.33334
Chrna1	1	2.331										Ankrd13b	2	2.33333
Gabbr1	2	2.32444										Ppm1h	2	2.33333
Podxl2	3	2.32444										Sema3c	2	2.33333
Rnf19b	2	2.32444										Tac2	2	2.33333
Pitpnm2	0	2.32344										Slc4a10	2	2.33332
Necab1	2	2.32344										Arhgef10l	2	2.33332
Acap3	3	2.32343										Vti1b	2	2.33322
Otud1	1	2.32343										Ankrd52	2	2.33322
Tacc1	3	2.32335										Htatip2	2	2.33322
Gabrg2	3	2.32334										Mylk3	2	2.33232
Hr	3	2.32333										Mkrn1	2	2.33222
Kcnk1	2	2.32333										Scube1	2	2.33221
Riox1	2	2.32333										Grk2	2	2.33211
Ptrhd1	-1	2.32332										Diras1	2	2.33111
Napb	3	2.32331										Gabbr1	2	2.32444
Ppp2r2c	2	2.32244										Rnf19b	2	2.32444
Tlr12	2	2.32233										Necab1	2	2.32344
Riiad1	0	2.32233										Kcnk1	2	2.32333
Wnt7b	1	2.32233										Riox1	2	2.32333
Grin1	3	2.32232										Ppp2r2c	2	2.32244
Adcy7	1	2.32223										Tlr12	2	2.32233
Hoga1	-1	2.32223										Man1c1	2	2.32222
Smyd4	0	2.32222										Jpt1	2	2.32222
Man1c1	2	2.32222										Syn1	2	2.32111
Med22	1	2.32222										Brinp2	2	2.31999
Trnp1	0	2.32222										Cacng3	2	2.24444
Sema4a	3	2.32222										Otud3	2	2.24444
Jpt1	2	2.32222										Acvr1c	2	2.24443
Phf24	1	2.32211										Rccd1	2	2.23567
Syn1	2	2.32111										Slc5a7	2	2.23467
Msx1	0	2.32111										Pim1	2	2.23457
Pla2g2d	1	2.3211										Smim7	2	2.23445
Cnot6	1	2.32										Mpeg1	2	2.23444
Brinp2	2	2.31999										Clcn7	2	2.23444
Rangap1	3	2.30889										Slc30a3	2	2.23443
Clec16a	3	2.24567										Ube2o	2	2.23434
Izumo1	1	2.24544										Ifitm3	2	2.23433
Hydin	1	2.24446										Rflnb	2	2.23355
Cacng3	2	2.24444										Grb2	2	2.23345
Otud3	2	2.24444										Adgrg5	2	2.23344
Cdh13	1	2.24444										Fbxl17	2	2.23344
Syngr1	3	2.24444										Dab2ip	2	2.23343
Acvr1c	2	2.24443										Ptk2	2	2.23333
Plekha2	0	2.24344										Wsb2	2	2.23333
Sec16b	1	2.24343										Celf5	2	2.23333
Dtx4	1	2.24333										Usp22	2	2.23333
Rccd1	2	2.23567										Lonrf2	2	2.23333
Gas7	3	2.23556										Hspbp1	2	2.23333
Slc5a7	2	2.23467										Glis2	2	2.23332
Pim1	2	2.23457										Tnr	2	2.23332
Ifit1	3	2.23446										Emid1	2	2.23322
Iglon5	3	2.23445										Hkdc1	2	2.23322
Smim7	2	2.23445										Hdlbp	2	2.23322
Mpeg1	2	2.23444										Irgq	2	2.23222
Clcn7	2	2.23444										Dlgap3	2	2.23222
Fgf14	1	2.23444										Yjefn3	2	2.23222
Lingo3	3	2.23444										Ccn4	2	2.23212
Ccsap	1	2.23443										Cmklr1	2	2.22445
Slc30a3	2	2.23443										Gabra1	2	2.22443
Ube2o	2	2.23434										Greb1	2	2.22346
Ifitm3	2	2.23433										Ccdc157	2	2.22344
Pfkl	1	2.23433										Ski	2	2.22344
Klhl23	1	2.23432										Nlgn2	2	2.22344
Rflnb	2	2.23355										Gpsm1	2	2.22343
Pld3	3	2.23346										Nploc4	2	2.22336
Grb2	2	2.23345										Marchf4	2	2.22334
Adgrg5	2	2.23344										Mir9-3hg	2	2.22333
Fbxl17	2	2.23344										AC110846.1	2	2.22333
Slc52a2	3	2.23344										Gtf3c1	2	2.22333
Dab2ip	2	2.23343										Smim1	2	2.22333
Myocd	0	2.23334										Mylip	2	2.22332
Pafah1b1	1	2.23334										Camk1g	2	2.22332
Josd1	3	2.23333										Smpd1	2	2.22332
Ptk2	2	2.23333										Large1	2	2.22322
Thap1	1	2.23333										Herc6	2	2.22257
Ptgs2	3	2.23333										Med15	2	2.22245
Fam43b	3	2.23333										Drd1	2	2.22235
Wsb2	2	2.23333										Dynlrb2	2	2.22235
Celf5	2	2.23333										Arpp21	2	2.22235
Usp22	2	2.23333										Mras	2	2.22234
Arvcf	1	2.23333										Pitpnm3	2	2.22234
Tyro3	4	2.23333										Dock3	2	2.22234
Lonrf2	2	2.23333										Col6a2	2	2.22233
Hspbp1	2	2.23333										Atcay	2	2.22233
Glis2	2	2.23332										Oit3	2	2.22233
Camk2a	0	2.23332										Tspoap1	2	2.22233
Arhgdia	3	2.23332										Gpatch2l	2	2.22233
Tnr	2	2.23332										Lmna	2	2.22233
Shank3	3	2.23331										Cpne9	2	2.22233
Abhd12	3	2.23323										Adcy2	2	2.22232
Prr30	0	2.23322										Pex26	2	2.22232
Emid1	2	2.23322										Pparg	2	2.22223
Hkdc1	2	2.23322										Reep2	2	2.22223
Hdlbp	2	2.23322										Slc20a1	2	2.22223
Pappa	1	2.23322										Thap7	2	2.22223
Irf7	3	2.23322										Pigr	2	2.22223
Nbl1	3	2.23321										Tspan5	2	2.22222
Cnnm1	0	2.23321										1110008P14Rik	2	2.22222
Cd68	1	2.23233										Rian	2	2.22222
Irgq	2	2.23222										Pak5	2	2.22222
Dlgap3	2	2.23222										RGD1310819	2	2.22222
Yjefn3	2	2.23222										Parp6	2	2.22222
Mgat5	1	2.23222										Slc6a8	2	2.22222
Sv2a	3	2.23221										Atmin	2	2.22222
Ccn4	2	2.23212										AY172581.18	2	2.22222
Col6a1	3	2.23211										Prss22	2	2.22222
Igfbpl1	1	2.23211										Plekhb2	2	2.22222
Adarb2	-2	2.23211										Ccin	2	2.22222
Cideb	1	2.22456										Crct1	2	2.22222
Cmklr1	2	2.22445										AY172581.22	2	2.22222
Gabra1	2	2.22443										AABR07062799.2	2	2.22222
Stx1a	3	2.22422										LOC690235	2	2.22222
Greb1	2	2.22346										Zfp352	2	2.22222
Vsx2	0	2.22346										AABR07019383.1	2	2.22222
Sntg1	1	2.22345										Ikbkg	2	2.22222
Ccdc157	2	2.22344										Wnt10b	2	2.22222
Kifc2	0	2.22344										Zfp787	2	2.22222
Ski	2	2.22344										Robo2	2	2.22222
Nlgn2	2	2.22344										Ampd2	2	2.22221
P2ry13	0	2.22344										Stxbp5	2	2.22221
Cd164l2	1	2.22344										Reep1	2	2.22221
Tcam1	0	2.22343										Ppm1a	2	2.22221
Gpsm1	2	2.22343										Man1a2	2	2.22221
Sergef	1	2.22337										Bcl9l	2	2.22221
Nploc4	2	2.22336										Mink1	2	2.22221
Syt13	1	2.22334										Kcnb1	2	2.2222
Cspg5	0	2.22334										Gpnmb	2	2.22212
Marchf4	2	2.22334										Bahd1	2	2.22212
Mir9-3hg	2	2.22333										Zbtb8a	2	2.22212
Sox4	1	2.22333										Vopp1	2	2.22211
Fam149a	1	2.22333										Shisa8	2	2.22211
Coch	3	2.22333										Col1a1	2	2.22211
Pm20d2	1	2.22333										Pmepa1	2	2.2221
AC110846.1	2	2.22333										Myh10	2	2.222
Apobec2	1	2.22333										Adgrb1	2	2.222
Tef	0	2.22333										Zfp804a	2	2.22199
Gtf3c1	2	2.22333										Golga7b	2	2.22123
Degs2	1	2.22333										Epn1	2	2.22122
Timp2	1	2.22333										Camk2d	2	2.22122
Arrb1	1	2.22333										Castor1	2	2.22122
Dcdc5	1	2.22333										Setd1a	2	2.22112
Smim1	2	2.22333										Adamtsl3	2	2.22111
Mylip	2	2.22332										Trak1	2	2.22111
Camk1g	2	2.22332										Arhgdig	2	2.22111
Smpd1	2	2.22332										Pnma8b	2	2.22111
Prkacb	3	2.22322										Tmod1	2	2.2211
Grm8	3	2.22322										Galnt9	2	2.2211
Zfp160	1	2.22322										St6galnac4	2	2.22101
Tmem151b	3	2.22322										Tle6	2	2.22101
Acsl5	1	2.22322										Tex52	2	2.221
Cfap44	0	2.22322										Rock2	2	2.22089
Large1	2	2.22322										Ptgfrn	2	2.22011
Mfsd3	1	2.22311										Ppp1r37	2	2.21344
Herc6	2	2.22257										Adam19	2	2.21344
Med15	2	2.22245										Cd34	2	2.21233
Ccny	1	2.22245										Klhl21	2	2.21232
Drd1	2	2.22235										Spred3	2	2.21232
Dynlrb2	2	2.22235										Sertad1	2	2.21222
Arpp21	2	2.22235										Zfand5	2	2.21211
Uox	1	2.22234										Arhgef11	2	2.21211
Mras	2	2.22234										Mapk11	2	2.21209
Abca4	1	2.22234										Znfx1	2	2.21121
Cmpk2	1	2.22234										Magi2	2	2.21121
Pitpnm3	2	2.22234										Znrf1	2	2.21112
Dock3	2	2.22234										Cgrrf1	2	2.21112
Col6a2	2	2.22233										Kctd17	2	2.21111
Atcay	2	2.22233										Tmem14a	2	2.21111
Oit3	2	2.22233										Kremen1	2	2.21111
Sftpd	1	2.22233										Ap2a2	2	2.21111
Tspoap1	2	2.22233										Lrrc4b	2	2.21111
Me3	1	2.22233										D630045J12Rik	2	2.21111
Gm17750	1	2.22233										Stk11ip	2	2.21111
Gh	0	2.22233										P4ha3	2	2.21111
Prss23os	0	2.22233										AC114111.1	2	2.21111
Gpatch2l	2	2.22233										Sdc3	2	2.21111
Lmna	2	2.22233										Cdkl5	2	2.21111
Cpne9	2	2.22233										Foxk2	2	2.21111
Adcy2	2	2.22232										Lrrc75a	2	2.21111
Ergic1	3	2.22232										Ctsd	2	2.21111
Usp19	1	2.22232										Dnajc6	2	2.2111
Pex26	2	2.22232										Pfkm	2	2.211
Srgap3	1	2.22232										St8sia2	2	2.211
Napa	1	2.22232										Snx21	2	2.211
Il15ra	1	2.22224										Sptbn2	2	2.21099
Cckar	0	2.22224										Tppp	2	2.21
Prss36	1	2.22224										Slc35f4	2	2.20989
Lrrc8b	1	2.22224										Sort1	2	2.2
Pparg	2	2.22223										Arhgap42	2	2.19889
Reep2	2	2.22223										Lrp8	2	2.13332
Slc20a1	2	2.22223										Mpp7	2	2.12233
Thap7	2	2.22223										Elk3	2	2.12223
Pigr	2	2.22223										Gbp4	2	2.12222
C2cd4b	1	2.22223										Ehbp1l1	2	2.1222
C530025M09Rik	1	2.22223										Inhba	2	2.11444
Gm42517	1	2.22223										Stx6	2	2.11233
Cd151	1	2.22223										S100a6	2	2.11223
Brca1	1	2.22223										Shank1	2	2.11222
Lrit2	1	2.22223										Dlg1	2	2.11222
Tmem72	1	2.22223										Raph1	2	2.11222
Spryd3	3	2.22223										Sec63	2	2.11211
Anks1	1	2.22223										Pip4k2b	2	2.11211
Zfp575	1	2.22223										Atp8a1	2	2.1121
a	0	2.22223										Pcsk2	2	2.11122
Rbm42	1	2.22222										Stac2	2	2.11122
Prok1	1	2.22222										Ntrk2	2	2.11113
1700003F12Rik	1	2.22222										Slc35a4	2	2.11111
Tspan5	2	2.22222										Otop2	2	2.11111
Stat4	1	2.22222										Rspo1	2	2.1111
Brdt	1	2.22222										Tgfb3	2	2.1111
Nxph4	1	2.22222										Ccng2	2	2.1111
Ttll6	1	2.22222										Serf1	2	2.1111
Gpr183	0	2.22222										Slc7a14	2	2.111
1110008P14Rik	2	2.22222										Baiap2	2	2.11089
Rian	2	2.22222										Smg5	2	2.11001
Pak5	2	2.22222										Clstn1	2	2.11001
RGD1310819	2	2.22222										Rims3	2	2.10111
Parp6	2	2.22222										Srrm3	2	2.09999
Slc6a8	2	2.22222										Psd3	2	2.09999
Atmin	2	2.22222										Itpkc	2	2.09889
AY172581.18	2	2.22222										Kras	2	2.08889
Prss22	2	2.22222										Scarb2	2	2.00233
Plekhb2	2	2.22222										Incenp	2	2.00001
Ccin	2	2.22222										Fkbp14	-2	-2.00012
Crct1	2	2.22222										Gpr12	-2	-2.09999
AY172581.22	2	2.22222										Hmgb2	-2	-2.1
AABR07062799.2	2	2.22222										Gdf10	-2	-2.1
LOC690235	2	2.22222										Gal3st4	-2	-2.1
Zfp352	2	2.22222										Add3	-2	-2.10011
AABR07019383.1	2	2.22222										Morn2	-2	-2.101
Rgs2	1	2.22222										Pogk	-2	-2.11
5830408C22Rik	1	2.22222										Unkl	-2	-2.11022
Pianp	1	2.22222										Nhsl1	-2	-2.11078
AABR07057872.1	1	2.22222										Tnfrsf11b	-2	-2.111
RGD1559441	1	2.22222										Ednra	-2	-2.1111
AABR07057510.2	1	2.22222										Slc26a11	-2	-2.11111
Gm13872	1	2.22222										Pigp	-2	-2.11111
Mark1	0	2.22222										Carmil1	-2	-2.11111
Ikbkg	2	2.22222										Rps7	-2	-2.11111
Wnt10b	2	2.22222										Rpl34	-2	-2.11111
Zfp787	2	2.22222										SNORA73	-2	-2.11111
Pdgfrl	1	2.22222										Fra10ac1	-2	-2.11112
Tnks2	1	2.22222										St6galnac5	-2	-2.11122
Lrp12	0	2.22222										Cnih1	-2	-2.11122
Robo2	2	2.22222										Tnpo3	-2	-2.11122
Pla2g5	1	2.22222										Ndst4	-2	-2.1121
4933432I03Rik	0	2.22222										Dll1	-2	-2.11211
Ampd2	2	2.22221										Ctbs	-2	-2.11222
Stxbp5	2	2.22221										Ube2v2	-2	-2.11222
Unc5a	0	2.22221										Ktn1	-2	-2.11222
Reep1	2	2.22221										Srsf11	-2	-2.11223
Ppm1a	2	2.22221										Fbxo2	-2	-2.11233
Polr2a	1	2.22221										Chd7	-2	-2.11234
4933406B17Rik	1	2.22221										Dnajc27	-2	-2.1211
Man1a2	2	2.22221										Sub1	-2	-2.12111
Bcl9l	2	2.22221										Tspan33	-2	-2.12212
Cmpk1	1	2.22221										Cpne6	-2	-2.1222
Mink1	2	2.22221										Rarres1	-2	-2.19988
Krt18	0	2.22221										Piwil1	-2	-2.20111
Kcnb1	2	2.2222										Trim71	-2	-2.21
Gpnmb	2	2.22212										Lmo1	-2	-2.21
Bahd1	2	2.22212										Fam117a	-2	-2.21099
Zbtb8a	2	2.22212										Jhy	-2	-2.211
Fbxo45	1	2.22212										Mafa	-2	-2.211
Vopp1	2	2.22211										Apod	-2	-2.21101
Shisa8	2	2.22211										Tspan6	-2	-2.21109
Spag16	1	2.22211										Cacng5	-2	-2.2111
Vcam1	1	2.22211										Cyyr1	-2	-2.21111
Ctxn3	1	2.22211										Nampt	-2	-2.21111
Bpifb5	1	2.22211										Rnaset2	-2	-2.21111
Cpa3	-1	2.22211										Uba52	-2	-2.21111
Col1a1	2	2.22211										Folh1	-2	-2.21111
Proz	0	2.22211										Pcbd2	-2	-2.21112
Add1	3	2.2221										Nr4a3	-2	-2.21112
Pmepa1	2	2.2221										Aloxe3	-2	-2.21112
Cep83os	-1	2.2221										Lurap1l	-2	-2.21112
Amn1	0	2.22202										Card10	-2	-2.21113
Myh10	2	2.222										Ahcyl1	-2	-2.21121
Adgrb1	2	2.222										Rdh10	-2	-2.21122
Zfp804a	2	2.22199										Trpm3	-2	-2.21122
Golga7b	2	2.22123										2900052N01Rik	-2	-2.21122
Epn1	2	2.22122										Arhgef6	-2	-2.21122
Bad	1	2.22122										Pcdh19	-2	-2.21123
Camk2d	2	2.22122										Pck2	-2	-2.21133
Castor1	2	2.22122										Tbc1d16	-2	-2.21133
Batf3	1	2.22112										Pdk4	-2	-2.2121
Polr3b	1	2.22112										Pdlim5	-2	-2.21222
Setd1a	2	2.22112										E2f6	-2	-2.21222
Eif2ak2	0	2.22111										Cox6c	-2	-2.21223
Adamtsl3	2	2.22111										Elac1	-2	-2.22
Trak1	2	2.22111										Rassf2	-2	-2.22001
B9d1	-1	2.22111										Mrpl50	-2	-2.22011
Socs1	1	2.22111										Akain1	-2	-2.22099
Fam174b	1	2.22111										Panx2	-2	-2.22099
Arhgdig	2	2.22111										Slc25a17	-2	-2.22099
Pnma8b	2	2.22111										Cox7b	-2	-2.22099
Gls	1	2.22111										Ecm2	-2	-2.2211
Mex3a	0	2.22111										Olfml1	-2	-2.2211
Ctsb	1	2.22111										Krtcap2	-2	-2.2211
Pla2g2f	0	2.22111										1500009L16Rik	-2	-2.22111
Tmod1	2	2.2211										Cenpp	-2	-2.22111
Trpm1	0	2.2211										Cacna1d	-2	-2.22111
Galnt9	2	2.2211										Myh14	-2	-2.22111
St6galnac4	2	2.22101										Ttc14	-2	-2.22111
Tle6	2	2.22101										Tnfrsf19	-2	-2.22112
Tex52	2	2.221										Smc2	-2	-2.22121
Kank2	1	2.221										Pik3ip1	-2	-2.22122
Fam216b	0	2.221										Dhodh	-2	-2.22123
Rock2	2	2.22089										Eif2ak4	-2	-2.222
Ptgfrn	2	2.22011										Pde7a	-2	-2.2221
Cdca7l	1	2.22001										Scnn1a	-2	-2.2221
Magi1	1	2.22										Parp2	-2	-2.22211
Prkcg	1	2.22										Pkp2	-2	-2.22211
Tafa5	0	2.21978										Tceal6	-2	-2.22211
Trim67	0	2.21889										Adi1	-2	-2.22211
Ppp1r37	2	2.21344										Hs6st3	-2	-2.22211
Adam19	2	2.21344										Ndufs5	-2	-2.22212
Zdhhc7	3	2.21343										Gcsh	-2	-2.22212
Atrnl1	1	2.21333										Srek1	-2	-2.22213
Cox6a2	0	2.21233										Dlg5	-2	-2.2222
Cd34	2	2.21233										Ivd	-2	-2.2222
Klhl21	2	2.21232										Tram1l1	-2	-2.22221
Spred3	2	2.21232										Fndc7	-2	-2.22221
Sertad1	2	2.21222										Dock10	-2	-2.22221
Zfp282	-1	2.21222										Lgals4	-2	-2.22221
Bcar1	0	2.21221										Frmd4a	-2	-2.22221
Wdr6	0	2.21221										Dntt	-2	-2.22221
Gprc5c	1	2.21221										Nap1l1	-2	-2.22221
Zfand5	2	2.21211										Tbc1d8b	-2	-2.22222
Arhgef11	2	2.21211										Rpl4	-2	-2.22222
Arhgef26	1	2.21211										Adam8	-2	-2.22222
Mapk11	2	2.21209										Syce2	-2	-2.22222
Caps2	0	2.21123										Cfap36	-2	-2.22222
Pde4a	3	2.21122										Gstt3	-2	-2.22222
Spats2l	1	2.21122										5330409N07Rik	-2	-2.22222
C130071C03Rik	1	2.21122										Slc27a2	-2	-2.22222
Znfx1	2	2.21121										Kctd4	-2	-2.22222
Magi2	2	2.21121										Rnf122	-2	-2.22222
Col8a2	1	2.21121										Mt2A	-2	-2.22222
Chrnb2	0	2.21121										BC049715	-2	-2.22222
Mgll	1	2.21112										Tceal3	-2	-2.22222
Penk	1	2.21112										LOC102555453	-2	-2.22222
Znrf1	2	2.21112										Fermt2	-2	-2.22222
Cgrrf1	2	2.21112										LOC687780	-2	-2.22222
Kctd17	2	2.21111										LOC103693430	-2	-2.22222
Tmem14a	2	2.21111										Rps11	-2	-2.22222
Kremen1	2	2.21111										Atp5mf	-2	-2.22222
Syn2	1	2.21111										AABR07072748.1	-2	-2.22222
Ap2a2	2	2.21111										LOC100363268	-2	-2.22222
Ptger2	1	2.21111										LOC100362980	-2	-2.22222
Lrrc4b	2	2.21111										Fbl	-2	-2.22222
Sorcs1	3	2.21111										Mtrr	-2	-2.22222
D630045J12Rik	2	2.21111										Scrn3	-2	-2.22222
Stk11ip	2	2.21111										RGD1560723	-2	-2.22222
P4ha3	2	2.21111										Vdac3	-2	-2.22222
AC114111.1	2	2.21111										Exosc2	-2	-2.22222
Sdc3	2	2.21111										Fam13a	-2	-2.22222
Cdh26	0	2.21111										Mcm6	-2	-2.22222
Ubqln4	0	2.21111										Lsm4	-2	-2.22222
Cdkl5	2	2.21111										Ccz1b	-2	-2.22222
Galnt17	1	2.21111										AABR07066180.1	-2	-2.22222
Map7d1	3	2.21111										Tgfbr3	-2	-2.22222
Foxk2	2	2.21111										Golm1	-2	-2.22223
Cfap54	1	2.21111										Magoh	-2	-2.22223
Lrrc75a	2	2.21111										Lrba	-2	-2.22223
Ctsd	2	2.21111										Rps13	-2	-2.22223
Cfap52	0	2.21111										Hsp90aa1	-2	-2.22223
Mlst8	0	2.2111										Cbx5	-2	-2.22223
Dnajc6	2	2.2111										Ift80	-2	-2.22232
Rbp1	1	2.2111										Rps6	-2	-2.22232
Etnk2	1	2.21109										Sec61b	-2	-2.22232
Pfkm	2	2.211										Nt5dc2	-2	-2.22233
St8sia2	2	2.211										Tek	-2	-2.22233
Pno1	1	2.211										Rpl24	-2	-2.22233
Snx21	2	2.211										Fgf10	-2	-2.22233
Kifc3	1	2.211										Tma7	-2	-2.22233
Sptbn2	2	2.21099										Eif2b2	-2	-2.22233
Bbs9	-1	2.21012										Eml6	-2	-2.22235
Lpgat1	1	2.21										Phlpp1	-2	-2.22235
Slc4a3	1	2.21										Ndufa5	-2	-2.22243
Tppp	2	2.21										Sod1	-2	-2.22246
Rab3d	-2	2.21										Mpc2	-2	-2.22311
Zfp474	1	2.21										Ctnna1	-2	-2.22322
Slc35f4	2	2.20989										Dapp1	-2	-2.22323
Suds3	0	2.2089										Tox3	-2	-2.22332
Chst11	-1	2.20889										Grb14	-2	-2.22333
Ppm1f	-1	2.20111										Ddit4	-2	-2.22333
Nmbr	0	2.2										Ippk	-2	-2.22333
Ssbp3	3	2.2										Akap8	-2	-2.22333
Jpx	-2	2.2										Smpdl3b	-2	-2.22334
Wscd2	0	2.2										Nhsl2	-2	-2.22334
Sort1	2	2.2										Enpp1	-2	-2.22343
Cdh11	1	2.19889										Acadsb	-2	-2.22344
Arhgap42	2	2.19889										Prpf4b	-2	-2.22446
Dclre1a	0	2.19889										Ptprb	-2	-2.23221
Lrp8	2	2.13332										Ptgr1	-2	-2.23222
Usf2	1	2.12234										Pld1	-2	-2.23222
Mpp7	2	2.12233										Sertm1	-2	-2.23223
Elk3	2	2.12223										Rpl26	-2	-2.23223
Zdhhc8	1	2.12222										Adcy8	-2	-2.23322
Srd5a3	1	2.12222										Htr2b	-2	-2.23322
Top2b	1	2.12222										Papola	-2	-2.23322
Pafah2	3	2.12222										Lmo3	-2	-2.23322
Gbp4	2	2.12222										Nrbp2	-2	-2.23322
Cd24a	1	2.12222										Cyp1b1	-2	-2.23332
Fyn	1	2.12222										Napepld	-2	-2.23332
Kcnh1	0	2.12222										Pole3	-2	-2.23333
Ehbp1l1	2	2.1222										Cpsf6	-2	-2.23333
Bsn	1	2.12211										Crym	-2	-2.23333
Bloc1s6	3	2.12112										Tnip2	-2	-2.23333
Myb	1	2.12111										Pwwp3b	-2	-2.23333
Col3a1	1	2.1211										Sec14l3	-2	-2.23333
Nat8l	1	2.1211										Fdft1	-2	-2.23333
Inhba	2	2.11444										Ncoa1	-2	-2.23334
Arhgef2	3	2.11345										Ntf3	-2	-2.23344
Tubb3	3	2.11333										Slc5a3	-2	-2.23344
Mark4	3	2.11332										Ahi1	-2	-2.23344
Stx6	2	2.11233										Zeb1	-2	-2.23367
Gabrb1	0	2.11232										Odf2	-2	-2.23433
S100a6	2	2.11223										Wscd1	-2	-2.23433
Syngap1	3	2.11222										Cttn	-2	-2.23433
Shank1	2	2.11222										Zdbf2	-2	-2.23443
Dlg1	2	2.11222										F3	-2	-2.23444
Lpin2	1	2.11222										Ppic	-2	-2.23454
Raph1	2	2.11222										Rmi1	-2	-2.23467
Pou6f1	1	2.11222										Luzp1	-2	-2.24433
Gcnt2	0	2.11222										Itsn2	-2	-2.24455
Sesn1	1	2.11221										Gmpr2	-2	-2.24456
Rab32	0	2.11221										Dock11	-2	-2.25556
Sec63	2	2.11211										Ago3	-2	-2.25567
Pip4k2b	2	2.11211										Lamb1	-2	-2.31211
Atp8a1	2	2.1121										Pdzrn3	-2	-2.32111
Pex5l	3	2.11123										Cys1	-2	-2.32111
Cep170b	3	2.11122										Gpr137c	-2	-2.32211
Pcsk2	2	2.11122										Gpr101	-2	-2.32222
Stac2	2	2.11122										Mccc2	-2	-2.32222
Exosc9	1	2.11121										Mrpl3	-2	-2.32222
Cnrip1	1	2.11121										Eci3	-2	-2.32222
Ntrk2	2	2.11113										Fibcd1	-2	-2.32223
Sv2c	1	2.11113										Hspa2	-2	-2.32232
Id2	1	2.11112										Hnrnpr	-2	-2.32233
Dtd2	-1	2.11112										Med7	-2	-2.32335
Slc35a4	2	2.11111										Isca2	-2	-2.32356
Sstr2	3	2.11111										Cald1	-2	-2.32443
2510009E07Rik	1	2.11111										Aebp2	-2	-2.33211
Dnah2	-1	2.11111										Tmem74	-2	-2.33222
Otop2	2	2.11111										Scn1a	-2	-2.33222
Sin3b	0	2.11111										Erg	-2	-2.33222
Ngef	1	2.11111										Cdh2	-2	-2.33222
Cfap161	1	2.11111										Anp32b	-2	-2.33233
Arhgap25	1	2.1111										Prokr2	-2	-2.33234
Rspo1	2	2.1111										Ostf1	-2	-2.33323
Tgfb3	2	2.1111										Laptm4a	-2	-2.33332
Ccng2	2	2.1111										Epsti1	-2	-2.33332
Hsd17b7	1	2.1111										Tial1	-2	-2.33332
Zfyve28	0	2.1111										Egfem1	-2	-2.33333
Serf1	2	2.1111										Mast1	-2	-2.33333
Mindy4	0	2.1111										Trp53i13	-2	-2.33333
Coro2b	0	2.111										Plekhd1	-2	-2.33333
Glg1	1	2.111										Ssr3	-2	-2.33343
U1	1	2.111										Faim	-2	-2.33344
Rassf8	0	2.111										Abl2	-2	-2.33344
Slc7a14	2	2.111										Mrps35	-2	-2.33433
Sstr3	1	2.111										Stard13	-2	-2.33443
Baiap2	2	2.11089										Dlc1	-2	-2.33444
Eps15	1	2.11089										Paip1	-2	-2.33444
Slc25a28	1	2.11011										Podxl	-2	-2.33444
Kctd5	0	2.11011										Mkln1	-2	-2.33445
Smg5	2	2.11001										Pkp4	-2	-2.33445
Clstn1	2	2.11001										Rfc1	-2	-2.33446
Rasal1	1	2.11										Mbnl2	-2	-2.33447
Pgs1	0	2.11										Zcchc7	-2	-2.33454
Ctnnd2	0	2.1099										Nmral1	-2	-2.33456
Taf1a	0	2.109										Rab4a	-2	-2.33457
Mfsd4a	0	2.10878										Smarce1	-2	-2.33467
Cacng2	3	2.10111										Emc1	-2	-2.33556
Rims3	2	2.10111										Xkr8	-2	-2.33556
Cux1	1	2.1001										Nit1	-2	-2.34333
Vgf	3	2.1										Nudt5	-2	-2.34433
Ccn3	0	2.1										Eif2s2	-2	-2.34443
Srrm3	2	2.09999										Elovl6	-2	-2.34444
Cntn1	1	2.09999										Nono	-2	-2.34445
Psd3	2	2.09999										Frmd4b	-2	-2.34455
Nf2	1	2.09989										Etv1	-2	-2.34456
Itpkc	2	2.09889										Tars2	-2	-2.34554
Vps8	1	2.09889										Plrg1	-2	-2.34555
Alx4	1	2.09889										Rif1	-2	-2.34556
Spock3	0	2.09889										Lifr	-2	-2.43356
Stard7	0	2.09										Lcorl	-2	-2.44334
Kras	2	2.08889										Psmc3ip	-2	-2.44443
Syt7	0	2.02222										Plaat3	-2	-2.44445
Cdc42bpg	-1	2.01111										Slco2a1	-2	-2.44445
Scarb2	2	2.00233										Ryr3	-2	-2.44446
Rab40b	0	2.00123										Serpinb1a	-2	-2.44455
Slc25a25	3	2.00121										Atp11a	-2	-2.44544
Far2	1	2.00113										Nucks1	-2	-2.44556
Incenp	2	2.00001										Armh4	-2	-2.46667
Bricd5	1	2										Cabyr	-2	-2.55556
Pdlim4	1	2										Slco1a4	-2	-3.22112
Eya4	2	1.99989										Idi1	-2	-3.24443
Reln	0	1.99989										Rftn2	-2	-3.32234
Scn2b	1	1.99889										Zfp618	-2	-3.33311
Il17ra	3	1.99889										Wdr12	-2	-3.33322
Ensa	1	1.99888										Abca8a	-2	-3.33322
Serpinh1	2	1.99778										Crebbp	-2	-3.33323
Sbno1	2	1.98889										Nr4a2	-2	-3.33323
Slc8a2	3	1.55567										Zfp462	-2	-3.33323
Rtn2	3	1.55554										Thsd7a	-2	-3.33332
Drd4	1	1.45557										Lrrtm1	-2	-3.33333
Stard8	2	1.45556										Tjp2	-2	-3.33433
Ctxn1	2	1.44445										Trim36	-2	-3.33444
Cubn	1	1.44444										Tmem144	-2	-3.33445
Lzts1	4	1.44444										Map1b	-2	-3.33456
Trim46	2	1.44422										Paip2	-2	-3.33556
Psd2	1	1.43456										Ntng1	-2	-3.34432
Rnf144a	2	1.35555										D16Ertd472e	-2	-3.34444
Gpr153	2	1.35444										Sfxn2	-2	-3.34467
Klhl40	3	1.34556										Tgfb2	-2	-3.44322
Crtc1	1	1.34544										Appl2	-2	-3.44333
Sh3glb2	3	1.34466										Fndc1	-2	-3.44444
Pou3f2	2	1.34457										Rab27a	-2	-3.45556
Cadm3	1	1.34456										Cnn3	-2	-4.44344
Vps9d1	3	1.34446										Sh3d19	-2	-4.45556
Rps6ka3	2	1.34445										Itgb3bp	-3	-2.1
Pcdhb7	0	1.34445										Spcs1	-3	-2.11221
Septin6	2	1.34444										Nsmce3	-3	-2.11222
Arhgap1	2	1.34444										Lhpp	-3	-2.11234
Adcyap1	2	1.34444										Rasd1	-3	-2.11333
Ddah1	3	1.34444										Rpl31	-3	-2.11334
Stk40	2	1.34444										Psmg4	-3	-2.12111
Ptp4a3	2	1.34443										Lypd1	-3	-2.12222
Sh3bgrl3	3	1.34433										Pnrc2	-3	-2.12346
Ttll9	2	1.34433										Tiam1	-3	-2.211
Radil	2	1.34433										Fastkd2	-3	-2.21222
Anxa11	2	1.34433										Fam151b	-3	-2.22111
Kif3c	3	1.34422										Mindy3	-3	-2.22112
Aldh1a3	2	1.34332										Ggh	-3	-2.22132
Ifitm6	2	1.33556										Gstm5	-3	-2.22211
Rasal3	3	1.33545										Snrpd1	-3	-2.22212
Hip1r	2	1.33543										Tceal1	-3	-2.22221
Pm20d1	2	1.33543										Eif3m	-3	-2.22222
Vstm2l	3	1.33457										Rps15a	-3	-2.22222
Arhgap33	3	1.33446										Rps27a	-3	-2.22222
Kmt5b	2	1.33446										Pgm5	-3	-2.22222
Mogat2	2	1.33446										Them4	-3	-2.22223
Shf	2	1.33444										Fam220a	-3	-2.2223
Bzw1	2	1.33444										Ndufab1	-3	-2.22233
Ptrh1	2	1.33444										Rpl17	-3	-2.22233
Ltbp1	1	1.33444										Fabp7	-3	-2.22322
Efna3	2	1.33444										Hspe1	-3	-2.22333
Dusp7	3	1.33443										Tmem59	-3	-2.22333
Mydgf	2	1.33443										Mis18a	-3	-2.22334
Atxn7l3	2	1.33433										Gsta4	-3	-2.22344
Tgfb1i1	3	1.33358										Rpl21	-3	-2.22444
Tbc1d9	2	1.33356										Hnrnpa3	-3	-2.22444
Atp6v0a1	3	1.33354										Ap3m1	-3	-2.22445
Lhfp	2	1.33344										Mtus1	-3	-2.22457
Kcnj6	2	1.33344										Dennd10	-3	-2.23221
Oca2	0	1.33344										Stx2	-3	-2.23321
Mvb12b	3	1.33343										Ascl1	-3	-2.23323
Brsk1	2	1.33335										P3h3	-3	-2.23324
Gnb1l	1	1.33334										Nsa2	-3	-2.23333
Psd4	0	1.33334										Cryzl1	-3	-2.23356
Mycn	0	1.33334										Arhgef3	-3	-2.23433
Maz	1	1.33334										Spata13	-3	-2.23433
Mapk1	0	1.33333										Trps1	-3	-2.23444
Mpp2	2	1.33333										Efcab14	-3	-2.23457
Vps52	2	1.33333										Thrsp	-3	-2.24333
Arhgap23	4	1.33333										Kmt2c	-3	-2.24433
Ndfip2	1	1.33333										Vwa3b	-3	-2.32111
Kcnh4	1	1.33333										Anp32a	-3	-2.32236
Capg	1	1.33333										Phyh	-3	-2.33222
Zmiz2	3	1.33333										Arrdc3	-3	-2.33233
Ulk1	2	1.33333										Prkra	-3	-2.3332
Ypel3	2	1.33333										Il1r1	-3	-2.33322
Hgs	4	1.33333										Rps24	-3	-2.33333
Mark2	3	1.33333										Pdgfra	-3	-2.33333
Rbm18	2	1.33333										Rpl11	-3	-2.33334
Igdcc4	-1	1.33332										Ikzf2	-3	-2.33344
Tsnaxip1	0	1.33332										Dll3	-3	-2.33346
Usp5	2	1.33331										Phip	-3	-2.33433
Rin1	2	1.33322										Gmds	-3	-2.33443
1700016K19Rik	2	1.33322										Klhl5	-3	-2.33444
Nsg1	1	1.33322										Epb41	-3	-2.34433
Map1lc3a	3	1.33321										Fam162a	-3	-2.34434
Zbtb46	0	1.33234										Mpp5	-3	-2.34443
Bicdl1	1	1.33233										Rcor3	-3	-2.34445
Eif4g2	1	1.33222										Nfe2l2	-3	-2.34446
Mbtps1	1	1.33222										Htatsf1	-3	-2.34556
Senp2	2	1.33211										Ccdc167	-3	-2.34556
Cbx6	2	1.33211										Cdk14	-3	-2.44432
Ube2h	2	1.33211										Rufy1	-3	-2.44445
Pacs1	1	1.332										Park7	-3	-2.44454
Xpr1	0	1.331										Phf20	-3	-2.45555
Scrn1	2	1.32321										Gtf3c5	-3	-2.55556
Bace1	1	1.32233										Rwdd3	-3	-3.21111
Gad1	0	1.32232										Lpar4	-3	-3.22211
Tdrp	1	1.32223										Lrrn3	-3	-3.22345
Slitrk1	2	1.32222										Nrsn2	-3	-3.3221
Kctd20	2	1.32222										Srp14	-3	-3.32222
Sytl3	1	1.32222										Usp54	-3	-3.32223
Mtmr12	0	1.32222										Bcl6	-3	-3.32232
Sgsm3	2	1.32222										Lpp	-3	-3.33222
Sfxn3	2	1.32221										Tmtc4	-3	-3.33233
Hs6st2	1	1.32211										Zbtb20	-3	-3.33321
Id1	2	1.32211										Crebrf	-3	-3.33333
Ncaph2	0	1.32211										Snhg14	-3	-3.33333
Mprip	3	1.32112										Rps12	-3	-3.33333
Kidins220	2	1.32111										Tmsb4x	-3	-3.33335
Cry2	0	1.32111										Eci1	-3	-3.33443
Tmem18	-1	1.32101										Kl	-3	-3.33444
Dnajb5	3	1.321										Stk4	-3	-3.33457
Smoc1	0	1.32										Palmd	-3	-3.33555
Cplx2	0	1.31989										Rps6ka5	-3	-3.34433
Tshb	0	1.31111										Anapc13	-3	-3.34544
Myo5b	-1	1.31111										Sh3gl3	-3	-3.34556
C1qb	2	1.25667										Smc4	-3	-3.34656
Rtn4rl2	2	1.25556										Lhx9	-3	-3.44443
Bag4	2	1.25556										Peli1	-3	-3.44444
Tfrc	1	1.25544										Prpf3	-3	-3.44446
Prdm1	2	1.24567										Cwf19l2	-3	-3.45545
Plek	3	1.24556										Mettl26	-3	-3.45554
Tmem63c	2	1.24556										Rspo3	-3	-4.44323
Pard6b	0	1.24446										Adprm	-4	-2.22244
Thop1	2	1.24444										Ppara	-4	-2.22357
Gdnf	1	1.24444										Wnk1	-4	-2.22445
Bdh1	2	1.24444										Nfib	-4	-2.23346
Dpp3	2	1.24443										Cops3	-4	-2.33367
Ptprk	2	1.24344										Nol7	-4	-2.34332
Rnf4	2	1.23456										Ggct	-4	-3.23345
Blnk	2	1.23456										Prpf40a	-4	-3.23444
Ildr2	1	1.23456										Zfhx2	-4	-3.45556
Lrp3	2	1.23455										Rps10	-4	-3.45556
Svop	3	1.23454										Nfia	-4	-3.66656
Dact2	1	1.23445
Map3k10	3	1.23445
Fscn1	2	1.23444
Cish	2	1.23444
Zfand3	2	1.23444
Tigar	2	1.23444
Clcf1	1	1.23444
Fbxw9	2	1.23444
Dpysl4	0	1.23444
Pin1	2	1.23444
Osmr	1	1.23443
Mlf2	3	1.23443
Wdfy4	1	1.23443
Lox	1	1.23434
Ccdc3	1	1.23433
Tigd5	2	1.23356
Ptger1	2	1.23347
Hdac6	1	1.23346
Cfap65	1	1.23346
Slc18a3	2	1.23345
Bard1	0	1.23345
Ackr2	2	1.23345
Liph	1	1.23344
Slc22a8	1	1.23344
P2rx6	1	1.23343
Prss23	2	1.23343
Kcnj4	1	1.23343
Esco1	1	1.23343
Kcnk12	1	1.23334
Tert	1	1.23334
Mir22hg	2	1.23334
Ablim1	1	1.23334
Dgki	2	1.23334
Cbln4	0	1.23334
Cd72	1	1.23334
Ap2b1	3	1.23333
Chsy3	2	1.23333
Opn3	2	1.23333
Trib2	2	1.23333
Ppl	1	1.23333
Begain	1	1.23333
Pradc1	1	1.23333
Tbc1d10a	2	1.23333
9430041J12Rik	2	1.23333
Lamc2	3	1.23333
Trpv2	2	1.23333
Sowahb	2	1.23333
Gm1673	2	1.23333
Tcte2	2	1.23333
Evx2	2	1.23333
Fcrlb	2	1.23333
Tst	1	1.23333
AU020206	1	1.23333
Fcgr1	2	1.23333
Irx5	1	1.23333
Eif4h	-1	1.23333
Hspb3	2	1.23333
Arfgef2	2	1.23333
Ap1b1	2	1.23333
Fam241b	1	1.23333
Ptprf	2	1.23332
Hcfc1	2	1.23332
Trib3	2	1.23332
Card19	2	1.23332
Nudt18	1	1.23332
Ecrg4	1	1.23332
Kcnj3	1	1.23332
Mical2	2	1.23332
Npffr1	0	1.23331
Fzd1	2	1.23323
Plxna4	0	1.23323
Myh4	0	1.23322
Arih2	1	1.23322
Chrna4	1	1.23322
Fam219a	3	1.23322
Heyl	2	1.23322
Eif4e2	1	1.23322
Atg16l1	2	1.23322
Lair1	2	1.23321
Fam104a	1	1.23321
Nfkbib	3	1.23311
Idh3a	2	1.23311
Mdga1	-1	1.233
Atf6	0	1.23244
Drc3	1	1.23233
Rnf38	2	1.23233
Map2k4	1	1.23233
Wasf3	1	1.23223
Tcta	1	1.23223
Ccdc113	0	1.23222
Klhdc4	2	1.23222
Adcy5	4	1.23222
Asic1	3	1.23222
Necab3	2	1.23222
Phka2	2	1.23222
Pdrg1	2	1.23222
Gatad1	2	1.23222
Tssk6	1	1.23222
Rnmt	1	1.23221
Btbd10	2	1.23221
Nrgn	3	1.23221
Ppp4r4	0	1.23221
Arel1	1	1.23221
Tinf2	2	1.23211
Snta1	0	1.23111
Foxp4	1	1.231
Pgls	2	1.22556
Efcab6	1	1.22457
Eif4ebp1	2	1.22456
Selenoh	1	1.22454
Chst15	1	1.22446
Grhl3	1	1.22445
Tuba3a	2	1.22444
Bst2	2	1.22444
Drc7	0	1.22444
Csnk1g2	3	1.22443
Ap2a1	2	1.22433
Tor3a	2	1.22433
Comt	2	1.22356
Crip2	2	1.22346
Tollip	2	1.22345
Kcng4	2	1.22345
Msln	2	1.22345
Ttc9b	2	1.22344
Csmd2	3	1.22344
Zdhhc5	3	1.22344
Mx2	2	1.22344
Erf	2	1.22344
Slc45a1	2	1.22344
Plcxd1	2	1.22344
Peak1	0	1.22344
Relch	1	1.22335
Sipa1l1	2	1.22335
Mgrn1	2	1.22334
Gpr162	3	1.22333
Tmem203	1	1.22333
Nrip2	1	1.22333
Scg2	1	1.22333
Ube3b	3	1.22333
Phf21b	2	1.22333
Tmem240	2	1.22333
Gipc1	2	1.22333
Zfp697	1	1.22333
Mex3d	1	1.22333
Slc44a3	0	1.22333
Clrn3	2	1.22333
Zfp955b	1	1.22333
Ly96	1	1.22333
Fsd1	1	1.22333
Chrnb3	1	1.22333
AABR07027478.1	1	1.22333
St14	1	1.22333
Gpr25	0	1.22333
Med16	-1	1.22333
2210016F16Rik	1	1.22333
Pip5k1c	3	1.22333
Megf11	2	1.22333
Rnf114	1	1.22333
Cldn9	1	1.22333
Sirpa	2	1.22333
Srr	1	1.22332
Pcdh12	1	1.22332
Cldn15	1	1.22323
Adgrb2	2	1.22322
Hpcal4	2	1.22321
Lrrtm2	2	1.22313
Got1l1	0	1.22246
Abraxas2	0	1.22245
Csnk1d	2	1.22243
Zfp775	2	1.22235
Spata18	0	1.22235
Zfp523	1	1.22234
Plppr2	1	1.22234
Agpat3	2	1.22234
Ly6g6c	1	1.22234
Zfp46	1	1.22234
Neu2	2	1.22234
Racgap1	2	1.22234
Gsk3a	2	1.22234
Zfp296	1	1.22233
Ppp1r1b	1	1.22233
Dclk3	1	1.22233
Rab43	1	1.22233
Adgre5	1	1.22233
Rnf157	3	1.22233
Ankrd34a	2	1.22233
Rnf14	2	1.22233
Snph	1	1.22233
Itga11	1	1.22233
C530005A16Rik	1	1.22233
Epha2	0	1.22233
Dlx4	0	1.22233
Gm37296	0	1.22233
Rita1	3	1.22233
Sult4a1	2	1.22233
Dusp3	2	1.22233
Nacc1	2	1.22233
Pkp1	0	1.22233
Plg	0	1.22233
Cetn3	0	1.22233
Pigc	0	1.22233
Ccdc71	1	1.22232
Ulk2	1	1.22232
Copb1	1	1.22231
Slc39a14	1	1.22226
Usp43	1	1.22224
Ptprv	1	1.22224
Lrrn4cl	0	1.22224
Esrrb	1	1.22224
Hcrtr1	2	1.22224
Them6	2	1.22224
Tyrobp	1	1.22223
Nfasc	2	1.22223
Coq4	2	1.22223
Ctsw	2	1.22223
Lemd1	1	1.22223
I830077J02Rik	1	1.22223
Dsg3	0	1.22223
Zfp317	0	1.22223
Adrb3	1	1.22223
Ttll11	1	1.22223
Krt72	1	1.22223
Shisa5	2	1.22223
B4galt2	2	1.22223
Rbfox3	2	1.22223
Galntl6	2	1.22223
Nkx1-2	2	1.22223
2700081O15Rik	1	1.22223
1500002C15Rik	1	1.22223
Glyr1	1	1.22223
Neurl1	1	1.22223
AABR07053509.2	1	1.22223
AABR07035428.3	1	1.22223
4933424G06Rik	0	1.22223
Rtn4rl1	1	1.22223
Phex	2	1.22223
Marchf10	1	1.22223
Prom2	1	1.22223
Rbfox2	2	1.22223
Cacng7	1	1.22222
Hpd	0	1.22222
Pomgnt1	2	1.22222
Pdgfb	2	1.22222
Radx	1	1.22222
Ints5	1	1.22222
Tmem63a	1	1.22222
Sntb1	0	1.22222
4931406C07Rik	0	1.22222
Znrf4	0	1.22222
Ripor1	2	1.22222
Sdc2	1	1.22222
Hivep2	2	1.22222
Pfn3	1	1.22222
Irgm2	1	1.22222
Xylt1	1	1.22222
Dnajb8	0	1.22222
Dot1l	3	1.22222
6430548M08Rik	2	1.22222
Aldh3b1	2	1.22222
AY172581.10	2	1.22222
1700019D03Rik	2	1.22222
Cdk9	2	1.22222
Rbbp8	2	1.22222
Tet3	2	1.22222
AC099104.1	2	1.22222
Niban2	1	1.22222
Gm2449	1	1.22222
AY172581.7	1	1.22222
3300002I08Rik	1	1.22222
Maml3	1	1.22222
Trp53rka	1	1.22222
Gm26801	1	1.22222
Gm37899	1	1.22222
LOC100362176	1	1.22222
AABR07025272.1	1	1.22222
LOC100911769	1	1.22222
RGD1309651	1	1.22222
AABR07058886.1	1	1.22222
Medag	1	1.22222
Hapln1	0	1.22222
F9	0	1.22222
AABR07038355.1	0	1.22222
Marco	0	1.22222
Uck2	2	1.22222
Vsnl1	2	1.22222
Fam78b	1	1.22222
Gm12500	1	1.22222
Dmwd	1	1.22222
Wdr63	1	1.22222
Rab35	1	1.22222
Fpr1	1	1.22222
AABR07057765.1	0	1.22222
Cd209e	0	1.22222
Prl8a2	0	1.22222
Proc	0	1.22222
Adam24	0	1.22222
Mttp	1	1.22222
Vstm4	1	1.22222
Mapk8ip1	2	1.22222
Osbpl5	2	1.22222
Ltbp3	1	1.22222
Col1a2	1	1.22222
Col4a5	1	1.22222
Fam71a	1	1.22222
Cfap157	1	1.22222
Samt4	0	1.22222
Adra2c	-1	1.22222
Dusp15	2	1.22222
Slc9a6	1	1.22222
Htr4	1	1.22222
Adamts6	1	1.22222
Osm	1	1.22222
Apc2	2	1.22222
Fbxl6	0	1.22222
Gnb2	1	1.22221
Actl10	2	1.22221
Slc5a10	1	1.22221
Abcb10	1	1.22221
Ipcef1	1	1.22221
Herc3	1	1.22221
Otx1	1	1.22221
Rem1	1	1.22221
Arpp19	2	1.22221
Ube2d-ps	1	1.22221
Mcrs1	1	1.22221
Gm29650	0	1.22221
Pate2	0	1.22221
Fndc11	1	1.22221
Uhrf1bp1l	2	1.22221
Cdc34	2	1.22221
Arhgef17	3	1.22221
Prkag2	1	1.22221
0610040J01Rik	1	1.22221
Mat2b	1	1.2222
Neurog3	1	1.2222
Car7	0	1.2222
Wdr66	0	1.2222
Angptl6	-1	1.22212
Sema3a	2	1.22212
Mmp17	1	1.22212
Sbk1	1	1.22212
Fgfr3	1	1.22212
Ghsr	0	1.22211
Rasgrp1	3	1.22211
Panx1	2	1.22211
Wbp2	2	1.22211
2610301B20Rik	0	1.22211
Cdkn2a	-1	1.22211
Cop1	0	1.22211
Plekha5	1	1.22211
Npy	2	1.22211
Srxn1	2	1.22211
Adprhl2	2	1.22211
Tmem106c	0	1.22211
Ccn6	0	1.22211
9330121J05Rik	0	1.22211
Casp9	2	1.22211
Lrrc15	0	1.22211
Grin2c	1	1.22211
Ptpa	0	1.22211
Tgfbr2	1	1.22211
Chat	0	1.2221
Wdr73	-1	1.2221
Wrnip1	0	1.2221
Pik3r1	2	1.2221
Cacnb2	1	1.2221
Exosc6	1	1.2221
Pde8b	1	1.2221
Skap1	0	1.2221
Irf1	0	1.2221
Pym1	0	1.2221
Pink1	2	1.2221
Scx	1	1.2221
Dhx8	2	1.22209
Rad51ap1	0	1.22202
Chid1	0	1.22201
Nucb1	2	1.22201
Cox14	1	1.22201
Cirbp	1	1.222
Kcnmb4	1	1.222
Flrt1	2	1.22189
Tmem65	0	1.22123
Gins2	0	1.22122
Tom1l2	2	1.22122
Pcdhb3	1	1.22122
Clec4a3	1	1.22122
Pip5k1a	0	1.22122
Ints7	2	1.22122
Aplp2	1	1.22122
Col17a1	1	1.22122
Oas1c	0	1.22122
Kifc1	0	1.22122
Hsh2d	0	1.22122
Pex5	3	1.22122
C2cd3	0	1.22122
Arx	0	1.22121
Tmpo	1	1.22113
Pla1a	3	1.22112
Impdh1	1	1.22112
Grip2	2	1.22112
Palb2	1	1.22112
Pafah1b3	2	1.22111
Dgke	2	1.22111
Plekhs1	2	1.22111
Adgrf2	2	1.22111
Zfp661	-1	1.22111
Arhgap19	1	1.22111
Fggy	2	1.22111
Polr3k	1	1.22111
Klhdc3	1	1.22111
Dio2	0	1.22111
Agpat1	2	1.22111
Susd5	1	1.22111
Fbxo42	1	1.22111
Tnni3	1	1.22111
Klhl18	-1	1.22111
Gm36839	-1	1.22111
Hs2st1	3	1.22111
Cpne5	1	1.22111
Akna	1	1.22111
Wdtc1	0	1.22111
Rab3gap1	2	1.22111
Adgra1	0	1.22111
Dbf4	1	1.22111
Myh1	1	1.22111
Blmh	1	1.22111
Gnl1	1	1.22111
Abca1	0	1.22111
Cldn4	0	1.22111
Ptprn	2	1.2211
1810055G02Rik	2	1.2211
Stat1	1	1.2211
Fbxo3	0	1.2211
Nrxn2	1	1.22109
Galnt11	2	1.22109
Klhdc9	0	1.221
Rpl7l1	2	1.221
Pde4dip	1	1.221
Fbxl20	0	1.221
Icam5	-1	1.221
Mrap2	-1	1.221
Trmt9b	2	1.221
Fam3c	1	1.221
Arntl	1	1.22099
Dph2	0	1.22098
Uap1	1	1.22011
Prpf8	1	1.22009
Larp4b	1	1.22
Kcnk3	0	1.22
Celf4	0	1.22
Dctn1	1	1.21999
Rab3ip	0	1.21999
Aaas	-1	1.21999
Tmem54	0	1.21989
Tmem156	-1	1.21989
Tfip11	0	1.21989
Ascl2	1	1.21334
Skil	2	1.21333
Tmem192	0	1.21332
Dvl1	3	1.21232
Klhdc2	1	1.21223
Dnm2	1	1.21222
Cd1d1	1	1.21222
Amz2	3	1.21222
Prrc2a	1	1.21222
Cfap69	1	1.21222
Dsg2	1	1.21222
Gpd1l	1	1.21222
Pmf1	2	1.21221
Ly6g6e	2	1.21211
Npdc1	1	1.21211
Gpsm2	1	1.2121
Stk38l	2	1.21134
Mplkip	-1	1.21134
Myo10	1	1.21123
Tmem151a	3	1.21123
Atl1	2	1.21123
Wnk2	2	1.21123
Cbx7	0	1.21123
Pgbd5	-1	1.21122
Kif1a	3	1.21122
Dhx34	2	1.21122
Arhgap20	0	1.21122
Morn5	0	1.21122
Ubr3	2	1.21122
Pdcd2l	1	1.21122
Gas2l1	-1	1.21121
Apoh	1	1.21113
Foxp2	1	1.21112
Mief2	0	1.21112
A930033H14Rik	2	1.21112
Gpd1	2	1.21112
Rnf126	2	1.21112
Tle1	1	1.21112
Lratd2	0	1.21112
Eogt	1	1.21111
Aanat	1	1.21111
Asb16	0	1.21111
Pcbp4	1	1.21111
Kctd7	1	1.21111
2900064F13Rik	2	1.21111
Grm5	2	1.21111
Prickle1	2	1.21111
Camsap2	2	1.21111
AABR07026112.1	1	1.21111
2810459M11Rik	0	1.21111
Cyria	0	1.21111
Tmem128	0	1.21111
Krt31	0	1.21111
SNORD115	0	1.21111
Fam181b	0	1.21111
Ube2g2	1	1.21111
Sirt6	2	1.21111
Fam89a	-1	1.21111
Ism1	0	1.21111
Ankrd66	-1	1.21111
Adss	2	1.2111
Ywhag	2	1.2111
Adamts2	1	1.2111
Bambi	1	1.2111
Meg3	2	1.2111
Adrb1	1	1.2111
Olfm3	1	1.2111
Brwd1	0	1.2111
Clstn3	2	1.2111
Mrpl15	-1	1.21101
Siae	2	1.211
Megf6	1	1.211
Ssr4	1	1.211
Armc10	0	1.211
Apln	2	1.211
Notch4	2	1.211
Ubr4	2	1.211
Uts2r	0	1.21099
Ube2e3	0	1.21089
Atoh7	0	1.21089
Tspan9	-1	1.21077
Slc13a5	0	1.21012
Mthfsd	0	1.21011
Serpinf1	0	1.2101
Nr1d1	0	1.21002
Spint1	0	1.21001
Fam178b	0	1.21001
Letm1	1	1.21001
Nedd4	-1	1.21001
Med6	-1	1.21001
Capn10	-1	1.21
Carns1	1	1.21
Sox10	0	1.21
Sft2d3	-1	1.21
Nfe2l1	2	1.21
Lancl3	1	1.21
Rcan3	-2	1.21
Dnmt3a	2	1.21
Zfpm2	0	1.20999
Hdac11	0	1.20998
Fbln2	0	1.2099
Tceal9	0	1.20989
Rbpj	2	1.20989
Limk1	1	1.20989
Nptx1	0	1.20978
Gsap	1	1.20978
Shb	1	1.20222
Myadml2	0	1.20011
Cbln2	1	1.20001
Ywhab	1	1.20001
Midn	3	1.2
Gm5914	-2	1.2
Trim21	0	1.2
Myo5a	1	1.19998
Magohb	-1	1.19989
Zdhhc23	1	1.19988
Susd6	-1	1.19988
Fam228b	-2	1.19889
Rsph1	0	1.19789
Smim13	1	1.18889
Map2	2	1.18889
Bag1	0	1.18888
Adora1	-1	1.18888
Metrnl	1	1.14445
Kctd1	2	1.14433
Gad2	0	1.14433
Atrn	2	1.14333
Gfod2	1	1.14322
Htr5a	1	1.13554
Stradb	2	1.13456
Siglec1	2	1.13454
Oxt	2	1.13446
Jrk	1	1.13446
Lratd1	2	1.13445
Vps26b	2	1.13444
Ppme1	2	1.13444
Tmem160	2	1.13443
Pak6	1	1.13435
Bmerb1	1	1.13432
Bid	0	1.13423
Hlcs	0	1.13345
Mapk12	2	1.13344
Dkkl1	1	1.13344
Nip7	-1	1.13344
Aacs	2	1.13344
Ube2t	0	1.13334
Fbxl16	2	1.13334
Cd300c2	2	1.13333
Nop9	3	1.13333
Plac9a	2	1.13333
Smarcd1	2	1.13333
Jup	1	1.13333
Homer3	1	1.13333
Fcgr4	1	1.13333
AABR07006688.2	1	1.13333
0610010F05Rik	2	1.13333
Plgrkt	1	1.13333
Gpr61	0	1.13333
Mknk2	2	1.13333
Synpo	3	1.13333
Was	1	1.13333
Ppp4c	1	1.13333
Pbx4	0	1.13333
Cd28	1	1.13332
Abhd17a	2	1.13332
Adap1	2	1.13332
Acta1	1	1.13322
Fam124a	2	1.13322
Nr1i2	1	1.13322
Tm9sf3	2	1.13311
Mcrip1	3	1.13311
Fam169a	0	1.13311
Ypel5	1	1.13223
Mybpc3	1	1.13222
Cep83	2	1.13222
Ing2	1	1.13222
Actn4	2	1.13211
Actr1b	2	1.13111
Zfp956	-2	1.131
Plekhg5	2	1.12556
Ak7	1	1.12456
Fam71d	0	1.12444
Map3k14	1	1.12443
Zbtb49	3	1.12356
Dbn1	2	1.12356
Cyba	1	1.12356
Cdh23	0	1.12346
Rd3	2	1.12345
Chadl	2	1.12345
Tbx3	0	1.12345
Nfkb2	1	1.12344
Rgs10	1	1.12344
Slc7a7	1	1.12344
Shroom3	1	1.12344
Mybph	2	1.12344
Ehmt2	2	1.12343
Brk1	3	1.12343
Mpped1	1	1.12343
Slc7a10	1	1.12343
Arrdc1	1	1.12336
Inka2	2	1.12335
Cnppd1	2	1.12334
Zfp444	3	1.12334
Col27a1	2	1.12334
Foxj3	-1	1.12334
Rhebl1	2	1.12334
Dtwd1	-1	1.12334
Haus1	0	1.12334
Tsku	0	1.12334
Il18bp	2	1.12333
Ogfr	1	1.12333
Ighm	1	1.12333
Siglech	2	1.12333
Igfbp4	2	1.12333
Becn1	2	1.12333
Ltbr	1	1.12333
RGD1565767	0	1.12333
Dlx3	0	1.12333
Nrg2	0	1.12333
Ube2ql1	2	1.12333
Pla2g3	1	1.12333
Eva1b	1	1.12333
Cngb1	1	1.12333
Plaur	1	1.12333
Dda1	3	1.12333
Ubash3a	2	1.12333
Lif	1	1.12333
B230307C23Rik	1	1.12333
Insrr	0	1.12332
Efhc1	1	1.12332
Capn7	1	1.12332
Slc41a2	2	1.12332
Slamf1	2	1.12332
Acpp	2	1.12332
Slc66a1	2	1.12322
Arhgef7	2	1.12322
Serpinb8	2	1.12322
Gpr132	0	1.12322
Itprip	0	1.12321
Rgs7	1	1.12321
Miga2	2	1.12312
Atg2a	3	1.12311
Hspbap1	1	1.12246
Ncan	1	1.12245
Isg20	0	1.12244
Ano3	1	1.12243
Tbc1d13	1	1.12243
Cysrt1	1	1.12236
E130119H09Rik	2	1.12234
Slc5a5	2	1.12234
Csnk1e	2	1.12234
Pip4k2c	1	1.12234
Inmt	1	1.12234
Grin3b	1	1.12234
Oas1b	0	1.12234
Pbld2	0	1.12234
Kdm6b	2	1.12234
Chtop	2	1.12233
Ccdc102a	1	1.12233
Dmrt2	1	1.12233
Celf3	0	1.12233
Dmrtb1	2	1.12233
Samd4b	2	1.12233
Tubb2a	2	1.12233
Haus2	1	1.12233
Rab44	1	1.12233
Tp53i11	1	1.12233
Rps4y2	1	1.12233
Kcnj2	1	1.12233
Mgst1	0	1.12233
AABR07038926.1	0	1.12233
Iapp	0	1.12233
A530016L24Rik	0	1.12233
Tmem200c	2	1.12233
Il1r2	1	1.12233
Ap2m1	1	1.12233
Gdap1l1	1	1.12233
Prox2	0	1.12232
Rcan1	2	1.12232
Trim3	2	1.12232
Lrrc4	1	1.12232
Ccna2	1	1.12232
Cnga2	1	1.12232
Dip2c	1	1.12232
Cdc14a	0	1.12232
Lias	0	1.12231
Psca	0	1.12224
Slc38a8	1	1.12224
Tmem141	2	1.12224
Mocos	1	1.12223
Mtmr1	1	1.12223
Pdilt	0	1.12223
Scaf1	1	1.12223
Slc35d1	0	1.12223
Kif3b	2	1.12223
Socs3	1	1.12223
Dag1	1	1.12223
Nudt16	1	1.12223
Tnfsf13b	1	1.12223
C2cd4c	1	1.12223
Gm6211	1	1.12223
Mettl22	1	1.12223
AABR07029269.1	1	1.12223
AABR07058464.1	1	1.12223
Slc34a2	1	1.12223
Cd160	0	1.12223
Il21r	0	1.12223
Capn3	0	1.12223
Bmf	2	1.12223
Gng13	1	1.12223
Opcml	1	1.12223
Cyp2e1	1	1.12223
Ntn3	1	1.12222
R3hdm2	3	1.12222
Cst7	1	1.12222
Cinp	2	1.12222
Zmat5	2	1.12222
Wdr31	-1	1.12222
Rab3c	2	1.12222
RGD1561916	1	1.12222
Zfp469	1	1.12222
Tsen34	1	1.12222
Slc26a3	0	1.12222
B4galnt1	2	1.12222
Usp44	2	1.12222
Tex264	1	1.12222
Lrrc19	0	1.12222
Ncmap	1	1.12222
Spg7	2	1.12222
Flywch2	1	1.12222
Slc49a4	1	1.12222
Agap2	1	1.12222
4632404H12Rik	1	1.12222
Pcyt1b	0	1.12222
Pxmp4	0	1.12222
Asmt	0	1.12222
Psma5	0	1.12222
Paupar	0	1.12222
Rusc2	3	1.12222
Cdh22	2	1.12222
Epha8	2	1.12222
Suv39h2	2	1.12222
Gm16740	2	1.12222
Lamb3	1	1.12222
Trbc2	1	1.12222
Gm37069	1	1.12222
Gm11613	1	1.12222
AABR07062344.2	1	1.12222
ENSRNOG00000049077	1	1.12222
Sprr1b	1	1.12222
Wfdc17	1	1.12222
Rab12	1	1.12222
Hacd3	1	1.12222
LOC100910275	1	1.12222
Ascl5	1	1.12222
LOC103693776	1	1.12222
LOC100911196	1	1.12222
AC128059.4	1	1.12222
Mir6333	1	1.12222
Asz1	1	1.12222
Slurp1	1	1.12222
Mln	1	1.12222
Fshr	1	1.12222
LOC689458	1	1.12222
Y_RNA	1	1.12222
Mir3597-2	1	1.12222
Prl3a1	1	1.12222
LOC103689961	1	1.12222
Dgkb	0	1.12222
Wdr13	0	1.12222
Dtx2	0	1.12222
Gpr171	0	1.12222
AABR07056495.1	0	1.12222
Psapl1	0	1.12222
D930007J09Rik	0	1.12222
AABR07043557.1	0	1.12222
Pcdhga6	0	1.12222
Hmgb4	0	1.12222
Klrg1	0	1.12222
Ldlrad2	0	1.12222
4921536K21Rik	0	1.12222
4930414N06Rik	0	1.12222
Gm46603	0	1.12222
Lig3	2	1.12222
Fam155b	1	1.12222
Tfap2e	1	1.12222
Htra4	0	1.12222
LOC294154	0	1.12222
Hoxc13	0	1.12222
P2rx1	0	1.12222
Glcci1	0	1.12222
U2af2	2	1.12222
C2cd4a	1	1.12222
Lrrc25	0	1.12222
Hnf4a	0	1.12222
Rad9b	0	1.12222
E230016M11Rik	2	1.12222
Gpam	1	1.12222
Rufy2	1	1.12222
Rfng	1	1.12222
Bhmt	0	1.12222
Gm26744	0	1.12222
Carlr	1	1.12222
Med8	2	1.12222
Rabggta	1	1.12222
Milr1	1	1.12222
Rprd1a	0	1.12222
Fkbp1a	1	1.12222
Akirin2	2	1.12222
Sfn	0	1.12221
Gak	1	1.12221
Adarb1	2	1.12221
Cd93	1	1.12221
Asb5	1	1.12221
Tmeff1	2	1.12221
Ctsm	2	1.12221
AABR07059168.1	1	1.12221
Nipsnap3a	1	1.12221
Sun2	0	1.12221
Slc25a30	0	1.12221
Col10a1	0	1.12221
Wnt8a	0	1.12221
Vgll3	0	1.12221
Acp2	-1	1.12221
Steap3	1	1.12221
Fut9	1	1.12221
Cyp26a1	1	1.12221
Ipo11	2	1.1222
Mypn	0	1.1222
Ppfia3	2	1.1222
B3gat3	2	1.1222
Stk11	1	1.1222
Fam81b	1	1.1222
Gja5	1	1.12213
Dpm2	1	1.12212
Fbrsl1	3	1.12212
Fgf17	0	1.12212
Rab11fip4	3	1.12212
Igsf3	1	1.12212
Tcf23	0	1.12212
Slc16a13	-1	1.12212
Prss35	0	1.12212
Cited1	0	1.12211
Scrt2	2	1.12211
4931428F04Rik	2	1.12211
Cnot1	2	1.12211
Ckap4	1	1.12211
Dohh	1	1.12211
Fnip1	1	1.12211
Fbxo31	1	1.12211
Cstad	1	1.12211
Ccdc185	1	1.12211
Ap1m1	0	1.12211
Cd47	2	1.12211
Uspl1	0	1.12211
Zc2hc1c	0	1.12211
Upb1	-1	1.12211
Snca	1	1.12211
Gzmk	0	1.12211
Prickle3	1	1.1221
Fam102b	0	1.1221
Enho	0	1.1221
Zg16	-1	1.1221
Plpp7	1	1.1221
Tubg1	2	1.12209
Dsel	1	1.12201
Nus1	0	1.122
Plcxd3	0	1.122
Prrt3	2	1.122
Mab21l1	0	1.12199
Champ1	1	1.12189
Ephx4	2	1.12133
Txndc11	1	1.12133
Usp25	2	1.12123
Sdhaf3	0	1.12122
Slc4a9	2	1.12122
Lrfn1	2	1.12122
Cyp4b1	2	1.12122
Lat2	2	1.12122
Ccdc174	1	1.12122
Slc5a11	0	1.12121
B4galt1	1	1.12121
Rab15	0	1.12121
Gpank1	0	1.12121
Lrfn4	2	1.12112
Igsf9b	2	1.12112
Dctpp1	1	1.12112
Dmtn	2	1.12112
Pik3r3	1	1.12111
Rtl8c	2	1.12111
Pdyn	0	1.12111
Traf1	-1	1.12111
Calm3	2	1.12111
Vezt	2	1.12111
Cdk19	1	1.12111
Igsf9	1	1.12111
Leap2	1	1.12111
LOC100362814	1	1.12111
Chmp7	1	1.12111
Erc2	0	1.12111
Il4	0	1.12111
Mybpc2	0	1.12111
Tspan1	1	1.12111
Txnl4a	1	1.12111
Ttr	1	1.12111
Proser2	0	1.12111
Agfg1	2	1.12111
Lzts3	0	1.12111
Sdr39u1	0	1.12111
Chst5	1	1.12111
Egf	0	1.12111
Musk	1	1.12111
Chst1	2	1.1211
Cavin2	1	1.1211
Tm9sf4	3	1.1211
Clec2d	-1	1.1211
Col5a2	0	1.1211
Slc30a9	2	1.1211
Pdp1	0	1.12101
Pikfyve	0	1.12101
Cdip1	1	1.12101
Myo19	2	1.121
Calcb	0	1.121
Prkcz	0	1.121
Asb18	-1	1.121
Fam78a	1	1.121
Tmem212	0	1.121
Tspyl4	0	1.121
Ank2	3	1.121
Sptb	-2	1.121
Fgd5	0	1.12099
Klhl22	-1	1.12089
Selenon	2	1.12022
Azin2	0	1.12002
Grb10	1	1.12001
Mlc1	0	1.12
Rragc	2	1.12
Lca5l	1	1.12
Map3k21	1	1.12
Ttyh1	0	1.12
Rhot2	1	1.11999
Sestd1	0	1.11998
Gabra4	1	1.1199
Mrnip	-1	1.11889
Phf13	2	1.11544
Garnl3	1	1.11444
Lrfn2	1	1.11443
Fam163b	2	1.11346
Tspan17	2	1.11344
Tmem74b	1	1.11344
Ptgs1	1	1.11344
Mier2	2	1.11344
Krt42	0	1.11344
Txnrd3	1	1.11343
Car10	1	1.11335
Map3k7	1	1.11334
Ppp1r1a	2	1.11333
Tmem132b	2	1.11333
H2-K1	1	1.11333
Arl5c	1	1.11333
AC099444.1	0	1.11333
Dnaaf5	1	1.11333
Polrmt	2	1.11333
Ranbp6	1	1.11332
Nkx6-1	1	1.11332
Tap1	0	1.11332
Scgb3a1	3	1.11323
Usp36	0	1.11322
Ncf4	1	1.11321
Sars2	1	1.11311
Trem2	0	1.11256
Wnt9b	0	1.11246
Slc7a2	0	1.11245
Hhatl	0	1.11245
Fgd2	0	1.11243
Tril	-1	1.11243
Apba1	1	1.11236
S100a3	2	1.11235
Rnase10	2	1.11234
Rae1	0	1.11234
Cdt1	2	1.11234
Trmt61a	0	1.11234
Tmem205	-1	1.11234
Slc17a7	1	1.11234
Rap1b	1	1.11234
Rspo4	0	1.11233
Cldn18	2	1.11233
Atp6v1b2	1	1.11233
Cyth2	2	1.11233
Krtap3-1	2	1.11233
Lrtm2	1	1.11233
Allc	2	1.11233
Gabarapl1	2	1.11233
Nodal	2	1.11233
Gmeb2	1	1.11233
Slc39a5	1	1.11233
Tktl2	1	1.11233
AABR07025295.1	1	1.11233
Lrrd1	0	1.11233
Ctps2	1	1.11233
Hnrnpa0	1	1.11233
Prkce	2	1.11233
Plbd2	1	1.11233
Sohlh2	2	1.11233
Tanc2	1	1.11233
Slc16a8	1	1.11233
Thap4	2	1.11233
Zdhhc13	0	1.11232
Ppp1r16a	2	1.11232
2510002D24Rik	0	1.11232
Xaf1	2	1.11232
Tspan14	1	1.11232
Gpr165	1	1.11224
Plekho1	2	1.11224
Armc8	1	1.11224
Tdgf1	1	1.11223
Psmb11	1	1.11223
Lrfn5	1	1.11223
Prrt2	1	1.11223
Rnf111	1	1.11223
Atg9a	1	1.11223
Kcne1	2	1.11223
Alg5	2	1.11223
Cyp2d22	1	1.11223
Akr1b8	0	1.11223
Myo1b	0	1.11223
Lilrb4	0	1.11223
LOC102548682	0	1.11223
1700051A21Rik	0	1.11223
Elane	0	1.11223
Cacng8	2	1.11223
9130230N09Rik	1	1.11223
Rexo1	0	1.11223
Irx6	0	1.11223
Map2k1	-1	1.11223
Fam168b	2	1.11223
Zfp385a	2	1.11223
B3galt6	0	1.11223
Wnt3a	1	1.11223
Cacng4	1	1.11222
Exoc7	1	1.11222
Ssu2	1	1.11222
Slc37a2	0	1.11222
A830029E22Rik	2	1.11222
1700048F04Rik	2	1.11222
Lin7a	2	1.11222
Padi4	2	1.11222
Arhgef15	1	1.11222
Gata4	1	1.11222
Cldn34c1	1	1.11222
Fkrp	0	1.11222
Cd40lg	0	1.11222
Fam217a	0	1.11222
3110045C21Rik	0	1.11222
Rho	0	1.11222
Isg15	1	1.11222
Nav3	1	1.11222
Draxin	1	1.11222
Col6a5	1	1.11222
Six3	0	1.11222
Tmem218	2	1.11222
Cables2	2	1.11222
Ypel4	2	1.11222
Rnh1	1	1.11222
A330076H08Rik	1	1.11222
Slc5a4b	1	1.11222
A2m	0	1.11222
Mapk13	0	1.11222
AABR07012826.1	0	1.11222
Matn3	0	1.11222
Gm35558	0	1.11222
Crx	0	1.11222
Gsg1l	3	1.11222
Dpp10	3	1.11222
Aldh3b2	2	1.11222
AW046200	2	1.11222
Pappa2	2	1.11222
Sema4c	2	1.11222
Ccdc68	2	1.11222
Trhr2	1	1.11222
Mre11a	1	1.11222
Gm49932	1	1.11222
Ldhb-ps	1	1.11222
Gm9908	1	1.11222
Eno1	1	1.11222
Ubald2	1	1.11222
AABR07055846.1	1	1.11222
AABR07024786.1	1	1.11222
AABR07010563.1	1	1.11222
Pmp2	1	1.11222
LOC108351137	1	1.11222
AABR07070043.1	1	1.11222
Gm5547	1	1.11222
Gm6150	1	1.11222
Wfdc5	1	1.11222
Mir568	1	1.11222
Shld3	1	1.11222
D130040H23Rik	1	1.11222
Tmc6	0	1.11222
Mt2	0	1.11222
Defb11	0	1.11222
Prss45	0	1.11222
B230209E15Rik	0	1.11222
AABR07039234.1	0	1.11222
AABR07044593.1	0	1.11222
Tex47	0	1.11222
Pigbos1	0	1.11222
Sytl5	0	1.11222
E2f1	2	1.11222
Rtp4	2	1.11222
Lnpk	2	1.11222
Ss18l1	1	1.11222
Ccdc162	1	1.11222
1600029O15Rik	1	1.11222
Brs3	1	1.11222
1700001L19Rik	0	1.11222
Gcm2	0	1.11222
Evx1	0	1.11222
[truncated: 37,632 more rows]

## Sheet: TableS6
Supplementary Table S6: Ontological analysis of FLX effect in stressed animals conducted with gene list of Table S4
Category	GO ID	Name	Genes	Count	Fold enrichment	Padj
Molecular function	1228	transcriptional activator activity, RNA polymerase II transcription regulatory region sequence-specific binding	Csrnp1, Egr1, Fosb, Fosl2, Junb, Klf9, Kmt2d, Mef2d, Nr4a1, Nr4a2, Nfia, Nfib, Nfic, Ppara, Sox11	15	5.67	7.75E-5
	3700	transcription factor activity, sequence-specific DNA binding	Csrnp1, Egr1, Fosb, Fosl2, Junb, Klf9, Mef2d, Nr4a1, Nr4a2, Nfia, Nfib, Nfic, Ppara, Pura, Sox11, Zhx3	16	5.06	1.13E-4
	981	RNA polymerase II transcription factor activity, sequence-specific DNA binding	Csrnp1, Egr1, Fosb, Fosl2, Junb, Klf9, Mef2d, Nfia, Nfib, Nfic, Nr4a1, Nr4a2, Prdm5, Pura, Sox11, Zfhx2, Zfp352, Zfp536, Zhx3	19	3.39	1.95E-3
Biological process	6355	regulation of transcription, DNA-templated	Csrnp1, Egr1, Fosb, Fosl2, Grm5, Junb, Klf9, Mapk8ip1, Mef2d, Mn1, Nfia, Nfib, Nfic, Nr4a1, Nr4a2, Ppara, Sfpq, Sox11, Zfhx2, Zfp536	20	3.49	2.18E-3
Cellular component	43197	dendritic spine	Arc, Grm5, Hap1, Lzts1, Pde4b, Ptprz1, Shank1, Sipa1l1	8	8.52	7.18E-3
	14069	postsynaptic density	Baalc, Grm5, Kalrn, Lzts1, Pde4b, Pdlim5, Pura, Shank1, Sipa1l1	9	5.55	3.54E-2
	43005	neuron projection	Baalc, Ephb6, Grm5, Hap1, Kalrn, Kif1b, Lzts1, Mapk8ip1, Shank1, Sipa1l1, Zwint	11	4.38	3.25E-2
Genes belonging to the core signature (Table 2) are in bold

## Sheet: TableS7
Supplementary Table S7: List of genes dysregulated in fluoxetine-treated compared to vehicule-treated naive animals for at least 4 out of 7 studies
	GSE118669		GSE42940		GSE54307		GSE6476		GSE84185		SRP056481		SRP057486
Gene symbol	logFC	p-value	logFC	p-value	logFC	p-value	logFC	p-value	logFC	p-value	logFC	p-value	logFC	p-value	Consensus score
Pdlim5	-0.123743	0.0295349	-0.721977	0.00851127	0.900464	0.0703695	0.459263	0.0089968	-2.85668	2.36744e-12	-0.165136	0.0909148	0.266975	0.0340308	-1
Homer1	0.174034	0.0402511	0.688236	0.00584416	0.873483	0.0638935	2.91864	0.00140927	1.13251	7.0458e-12	0.0570122	0.61654	-0.306611	0.0255441	3
Htr1b	0.120909	0.0319416	0.544256	0.00906793	1.46566	0.0188076	-1.18891	0.00102873	1.08411	0.00235292	0.0758915	0.390416	-0.261986	0.0554461	3
Htr5b	0.919591	0.00328949	0.98683	0.0700896	0.846704	0.759166	-1.11211	0.033043	1.25191	0.00736004	0.223892	0.0436864	-0.477491	0.000497258	1
Chgb	0.227224	0.030312	-0.751188	0.040463	0.507048	0.348349	0.396235	0.00126823	-0.376014	1.84018e-05	-0.248777	0.039431	0.111394	0.334208	-1
Isoc1	-0.459565	6.81969e-05	-0.337047	0.0454881	-1.80306	0.0154364	-0.36002	0.0297723	-0.760695	1.26161e-07	-0.0505645	0.485078	0.0350622	0.797784	-5
Map1a	-0.145965	0.0124145	-3.25549	0.00442326	0	1	-0.116106	0.0202169	-0.198648	0.00211753	-0.0588907	0.626023	-0.273312	0.0139876	-5
Mat2a	0.194937	0.00633327	0.688533	0.00364637	1.32272	0.0239773	-0.209552	0.0134436	-0.397807	8.29067e-05	0.0463368	0.698226	0.0142071	0.881453	1
Mylk	0.332617	0.0340321	-0.616051	0.00280246	1.30471	0.223587	0.792344	0.00914568	-1.21496	1.06779e-07	0.0336724	0.7682	0.454867	0.000835455	1
Myo1e	0.202951	0.00957777	0.539976	0.179106	1.85505	0.0107647	0.0544106	0.0340076	0.836589	2.735e-06	-0.00493719	0.959245	0.289506	0.0277677	5
Pde7b	-0.719503	0.000685888	0.0628569	0.882446	-1.25096	0.0396189	-0.587071	0.0195595	0.511127	0.00154805	-0.287137	0.00838256	-0.0538725	0.610463	-3
S100a6	0.472862	0.00451704	-0.668109	0.0192875	2.02034	0.108154	2.24687	0.000371612	1.01168	4.00851e-11	-0.0270775	0.779891	0.368141	0.00722213	3
Scn3b	-0.245424	0.00701813	-0.479215	0.010543	-0.677568	0.114726	-0.594075	5.19795e-05	-0.970783	4.30535e-08	0.177606	0.140798	-0.303664	0.0213283	-5
Zfp316	-0.218143	0.00428424	-1.32354	0.000299719	-1.53051	0.0179596	-0.912416	0.00862691	-0.447886	0.00130426	-0.107187	0.334806	0.0192023	0.871882	-5
Pou3f1	0.523436	0.0331129	0.520253	0.0253659	-1.42428	0.205112	-0.210278	0.0310889	0.692497	0.0878574	0.254015	0.0215005	-0.243062	0.0757918	2
Actr10	-0.12003	0.0198548	0.554343	0.00428268	0.815755	0.0705131	0.169903	0.00287586	-0.207385	0.00448597	0.12887	0.278112	0.0615878	0.52447	0
Arhgef28	-0.354281	0.00113579	-0.774041	0.0160331	-0.747695	0.0813552	-0.190805	0.0341778	-1.25068	7.8865e-11	0.140407	0.215186	-0.122049	0.291643	-4
Arrb2	-0.178838	0.0193507	-1.31104	0.00147818	-0.18408	0.582808	-0.156166	0.0524979	-0.249878	0.00233713	-0.0129607	0.912965	-0.226775	0.0481107	-4
Cav2	0.089577	0.205113	0.688291	0.0405851	-3.35364	0.005683	0.375162	0.077279	0.523696	0.000686915	0.0928921	0.293819	0.341112	0.0054953	2
Ccnt2	0.245488	0.0166254	0.199572	0.287805	0.925449	0.0584984	0.288155	0.000380689	0.429322	0.00653853	-0.046938	0.697454	-0.308388	0.00210532	2
Cdon	-0.273724	0.0175501	-0.846923	0.0411976	-3.13876	0.0031417	-0.358614	0.0719664	-0.607314	0.000171317	-0.103104	0.377597	-0.0304835	0.819193	-4
Ddr1	0.244627	0.000908078	-0.275727	0.283416	1.14479	0.0499804	0.260849	0.000830428	-0.493428	2.22496e-05	0.0965263	0.408876	0.341535	0.00284488	3
Dgkh	-0.368577	0.00113997	0	1	0	1	-0.550008	0.00357241	0.361442	0.000218225	-0.229951	0.0476446	-0.23331	0.0892901	-2
Doc2b	-0.505663	0.0015135	0.370486	0.183085	-0.797837	0.0763426	-0.232739	0.0106709	-3.23193	3.42376e-11	0.0274866	0.789854	-0.415983	0.000412126	-4
Dpy19l3	0.260818	0.014222	-0.376551	0.04686	0	1	0.552059	0.00037771	-0.613401	5.53904e-08	-0.00292593	0.980658	-0.23392	0.0543679	0
Fat4	-0.889571	0.000454232	0	1	0	1	-1.35147	0.00179719	-1.74833	2.47604e-11	-0.209805	0.0603364	-0.342243	0.012467	-4
Gsn	0.303259	0.0281881	0.783021	0.149472	1.48824	0.0755197	0.549273	0.00423898	0.397262	4.04325e-06	0.106138	0.313339	0.494972	0.000115556	4
Itga4	-0.436726	0.0133262	-0.00697124	0.982938	-3.47573	0.067726	-0.600619	0.0258661	-1.60832	1.13765e-10	-0.011592	0.844	-0.48962	2.28447e-05	-4
Itsn1	-0.237695	0.00379817	-2.47108	0.00190883	-0.915399	0.0591433	-0.232366	0.00292858	-0.784696	1.5224e-08	-0.0681162	0.571213	-0.164165	0.184174	-4
Lamc2	-0.152649	0.0256312	0.66366	0.0619714	-3.02554	0.0107012	0.0608847	0.205456	2.7386	2.02704e-07	0.0283618	0.648462	0.300247	0.00949614	0
Nav2	0.211569	0.0213649	-1.1517	7.2433e-05	0.917624	0.0624368	-0.333302	0.218152	1.26756	2.12749e-11	-0.0775532	0.519279	-0.364857	0.00258107	0
Ntrk3	-0.252634	0.00334067	0.179449	0.281266	1.93161	0.0589305	-0.156042	0.00525177	-0.414245	2.52188e-06	-0.058602	0.623072	-0.408586	0.000130821	-4
Pcdh7	0.355063	0.000229569	0.497673	0.394563	1.1316	0.048595	0.222002	0.0479184	1.16693	1.04381e-07	-0.114301	0.30865	0.203907	0.0910088	4
Prkag2	0.233115	0.00623034	-3.6586	0.00032265	0.725557	0.0856863	-0.0562047	0.24955	-0.724905	4.69469e-06	-0.00112339	0.992437	-0.267586	0.0162628	-2
Rasgrp1	0.812218	6.01292e-05	-0.641743	0.0133455	1.66536	0.0873311	0.489191	0.00182558	0.831912	6.17054e-09	-0.0252242	0.826915	-0.0491741	0.715538	2
Rassf5	0.28099	0.00866579	-1.46976	0.291146	1.93439	0.009777	0.1561	0.00856424	0.397545	0.000661215	-0.004421	0.965587	0.225222	0.0858824	4
Scn8a	-0.103987	0.0823764	-0.41958	0.141229	-2.52356	0.00536754	-0.347216	0.00381588	0.329383	4.55027e-05	-0.0883225	0.459576	-0.26097	0.0329303	-2
Sox11	0.614209	0.00675328	1.26711	0.00162566	1.61706	0.05522	1.21497	9.05646e-06	-0.475691	0.000115286	-0.0332354	0.70253	-0.205303	0.131653	2
Synpo	-0.110574	0.550118	-0.79875	0.0832159	2.54732	0.0261451	0.285703	0.0010213	-0.228159	0.0236776	-0.0522305	0.664703	-0.344045	0.001668	0
Tiam1	-0.296869	0.00506819	1.35296	0.0329096	0.748743	0.296041	-0.142396	0.0608666	-0.936418	4.56305e-08	-0.239624	0.0461762	-0.021479	0.806215	-2
Tmem40	-0.0925145	0.194408	1.39742	0.0134836	-2.07039	0.0106314	0.348725	0.0103229	2.83496	2.04194e-07	0	1	0.104804	0.0672887	2
Abca8a	-0.414426	0.0041228	-0.484802	0.0966232	-1.16437	0.381979	-0.68412	7.59349e-05	-0.213863	0.0368957	0.175891	0.143578	0.601567	3.89338e-06	-2
Abcc5	0.243036	0.0122037	0.207312	0.143022	0.933544	0.228846	-0.19302	0.00201731	0.407009	3.0435e-05	0.0153499	0.898914	-0.406168	8.07647e-05	0
Ahi1	-0.182631	0.0331813	-0.225905	0.36252	-0.179258	0.545386	-0.46156	0.00746255	-1.49488	1.77954e-12	-0.048806	0.68502	-0.319399	0.000729409	-4
Ahnak	-0.164875	0.0354924	0.46972	0.453221	3.37255	0.00289998	0.606571	0.0277706	0.397075	0.00654555	-0.0284767	0.806077	-0.0686569	0.614798	2
Arid1a	0.105638	0.778064	2.60102	0.00115713	0.386206	0.313459	-0.178631	0.00914449	0.259241	2.64146e-05	-0.000649221	0.995717	-0.354895	0.000932292	0
Atxn1	-0.187631	0.00758774	-0.442787	0.0411819	0.387023	0.81029	-0.0930509	0.303106	0.567468	3.16904e-06	-0.0603709	0.6159	-0.353648	0.000279103	-2
Bmp1	0.187469	0.197992	0.648488	0.0150518	0.718142	0.0979056	0.61312	0.0138566	0.933538	5.41915e-12	-0.00702451	0.953082	-0.415116	0.00027848	2
C1qb	0.239939	0.000503547	-0.179551	0.359766	1.00138	0.0437312	0.872817	0.000158615	-0.0108862	0.842636	0.0304029	0.794491	0.473204	2.68681e-05	-1
Castor2	-0.326999	0.000102366	0	1	-0.413136	0.364652	-0.375278	0.00554435	0.361154	0.000873516	-0.0307601	0.773466	-0.229513	0.0492645	-2
Cd68	0.377011	0.000332679	-0.256549	0.177129	0.946778	0.193547	0.841557	0.000367008	0.192798	0.0449488	0.00389952	0.948788	0.352357	0.0102924	4
Cfh	0.0767193	0.662248	0.460656	0.0290519	1.33165	0.0228413	0.429614	0.000837777	0.0268959	0.367962	0.0542048	0.575086	0.391727	0.00195913	4
Cish	0.213898	0.0181416	-0.580415	0.00866622	0.5995	0.345936	0.0309954	0.151477	1.8703	7.48702e-12	-0.00926439	0.904228	0.285004	0.0113585	2
Col11a1	0.370949	0.0180264	0.293113	0.296018	2.67578	0.0108518	0.592044	0.282108	-0.7641	0.00261083	0.0718623	0.532029	-0.208715	0.0275771	0
Crebbp	-0.113398	0.0285964	-0.306287	0.25909	0.198674	0.505908	-0.363863	0.0420921	0.338075	0.0007792	0.0144422	0.904398	-0.425318	0.000684526	-2
D16Ertd472e	-0.500856	0.000646606	0	1	-1.22239	0.156507	-0.589767	0.000482728	-1.23979	1.2326e-11	0	1	0.31762	0.0206906	-2
Dbi	0.137117	0.0335018	-0.0332043	0.845595	0.763212	0.0988223	0.226762	0.00577037	-0.869299	4.93938e-14	-0.121518	0.283836	0.266811	0.0483222	2
Ddn	-0.306006	0.00105072	0.0235066	0.937709	0	1	-0.436367	0.0479557	-0.997108	4.12864e-06	0.0351767	0.771169	-0.241147	0.0279783	-4
Dkk3	0.499868	0.00111453	-3.39849	0.00259755	0.785506	0.0911684	-0.275894	0.0182258	0.806597	6.12932e-09	-0.0824822	0.495197	-0.119625	0.384078	0
Elfn2	-0.276047	0.00571221	0	1	0	1	-0.2875	0.00767865	-0.343092	0.000191207	-0.028609	0.812824	-0.474339	3.40636e-05	-4
Elmo1	0.154252	0.0502584	1.02152	0.178799	0.98602	0.0460323	0.213296	0.254507	1.11727	2.89226e-05	0.105111	0.297648	0.441357	0.00018937	3
Elovl7	0.230085	0.0384064	-0.453994	0.0316693	-0.321928	0.332072	0.424341	0.0107617	0.0902329	0.219077	0.02886	0.445824	0.57793	1.13731e-05	2
Fxyd1	0.18418	0.0435955	-0.303548	0.138559	1.12415	0.0373152	0.762147	0.00120408	-0.481106	3.23779e-07	-0.0457237	0.701447	0.133059	0.330882	2
Gas7	-0.1877	0.000720509	0.360998	0.026219	-0.328571	0.308192	-0.188119	0.0417127	0.241644	0.000990812	-0.0811025	0.485972	-0.16328	0.109425	0
Gjc2	0.054916	0.403859	-0.409672	0.0489118	1.76553	0.212431	0.381325	0.0140996	-0.36724	0.000377286	0.0763652	0.458545	0.527669	0.000107886	0
Gpr12	-0.402209	0.0305612	-0.707948	0.0238383	-1.98084	0.171439	-0.837456	0.000237776	-0.490865	1.25022e-06	-0.115201	0.315598	-0.000694156	0.995416	-4
Grip1	0.19574	0.0438539	-0.563506	0.00375484	1.05258	0.0426433	-0.064405	0.347198	-0.816434	7.07784e-08	-0.138139	0.235529	0.083851	0.506684	0
Gucy1a1	-0.315099	0.0245326	-0.270875	0.380089	1.48786	0.0189879	-0.497581	0.000305535	1.84933	1.69486e-10	0.0663542	0.531966	0.226354	0.0894141	0
H2-D1	0.209855	0.0966566	0	1	1.17333	0.0324874	0.673183	0.0106513	0.423865	0.000321883	0	1	0.425037	0.000356615	4
Igfbp4	0.250339	0.0474106	0.100763	0.722213	-2.05063	0.0122332	0.271571	0.0443062	1.30751	2.0504e-08	0.139782	0.208342	-0.0290388	0.829852	2
Igfbp6	1.10995	0.000203973	0.0809655	0.666628	2.79581	0.200737	0.820817	0.0163511	2.71962	3.40911e-10	-0.0787085	0.468166	0.3246	0.00620997	4
Ints10	-0.129226	0.0253919	0	1	0	1	-0.562387	0.000678656	-0.259409	0.00240901	0.0163943	0.891983	-0.253778	0.0141965	-4
Ivns1abp	0.244348	0.000171254	0.494338	0.0100361	0.154466	0.639432	-0.997085	0.00757778	0.453369	1.29544e-07	0.121972	0.307387	0.0188042	0.852949	2
Kalrn	-0.457314	0.000275199	-0.19659	0.346836	-0.308325	0.400281	-0.286062	0.00221159	0.792507	6.52615e-09	-0.0657385	0.585845	-0.2496	0.024545	-2
Kirrel3	-0.264356	0.00102145	-0.602986	0.0492876	0	1	-0.44677	0.00576524	-0.616517	9.80071e-08	-0.10498	0.365233	0.0297727	0.828583	-4
Knstrn	0.181952	0.0256492	0	1	3.32193	0.00293137	0.153094	0.0100219	1.62669	1.09736e-11	0.00238149	0.938072	0.0257084	0.833684	4
Lifr	-0.130996	0.0150621	-0.865983	0.00173164	1.6222	0.0198355	0.0498829	0.348619	-0.19491	0.000716314	-0.034096	0.731268	-0.00402643	0.972827	-2
Lmna	0.225517	0.00879655	-2.31612	8.34598e-05	1.11286	0.150198	0.323011	0.0502645	0.803643	4.46717e-10	0.0222984	0.853191	0.201534	0.119261	1
Lxn	0.167788	0.0196386	4.09987	9.93603e-07	0.585618	0.171186	0.189296	0.0210049	-1.18137	1.00945e-09	-0.0104501	0.924853	0.19331	0.138681	2
Mbp	0.499162	0.00604013	-0.460218	0.213837	0.210579	0.485169	-0.0878167	0.0262978	0.321418	0.00190734	0.0841114	0.436204	0.695616	1.01741e-07	2
Meg3	0.857836	0.0238931	0	1	0.986797	0.143815	-0.345075	0.0135881	0.565042	0.00651091	0	1	-0.610011	6.40078e-06	0
Mmd	0.145775	0.0209366	0	1	0.559781	0.208546	0.552093	0.000620724	-0.659854	1.64293e-07	0.0917309	0.438308	-0.21777	0.0413591	0
Mobp	0.493552	0.0144157	-0.186321	0.505173	0.478389	0.181279	-0.160478	0.0232968	-0.530041	0.00801657	0.128457	0.228041	0.784419	9.03512e-10	0
Mpdz	-0.354691	9.18564e-05	-0.0740488	0.717759	-0.225626	0.595323	-0.323488	0.0263598	-0.540089	6.63425e-05	-0.0712773	0.55526	-0.250481	0.04021	-4
Mt2	0.206693	0.00311344	0	1	0.555789	0.19756	0.37887	0.00327608	-0.844686	5.13697e-06	0	1	0.503464	4.67376e-05	2
Mtus1	-0.15808	0.21375	-0.977494	0.0205339	0	1	0.306427	0.0236955	0.225105	0.0332104	0.0975032	0.374404	0.46384	0.00034626	2
Ndrg1	0.26405	0.147054	-0.480457	0.0199428	-0.166986	0.579426	-0.959305	2.40471e-05	-0.55171	0.00147017	0.00646205	0.95508	0.721707	2.61896e-09	-2
Ndufa3	0.110576	0.12275	1.2532	0.00768461	0.152886	0.602563	0.136323	0.174025	-0.178087	0.000182832	-0.242586	0.044195	0.272705	0.0200865	0
Negr1	-0.254963	0.00934032	0.471613	0.596474	0	1	-0.326335	0.00375539	-0.587869	0.00319274	-0.246402	0.0351862	0.0227662	0.859763	-4
Nhsl2	-0.426993	0.000559343	0	1	-0.670598	0.328233	-0.356193	0.0184117	-0.867561	5.60581e-10	0	1	-0.302253	0.00620489	-4
Nlgn3	-0.190723	0.0290333	-0.153291	0.362814	0	1	-0.458601	0.000180171	-0.802635	1.13732e-08	-0.0483485	0.689073	-0.231677	0.0302566	-4
Nos1	-0.207534	0.256502	-0.247773	0.565803	-3.13465	0.00436375	0.335514	0.00567396	-1.34266	3.56876e-07	-0.162334	0.164731	-0.296112	0.0173996	-2
Ola1	0.160376	0.0153305	0.429415	0.0144095	2.44294	0.00902163	-0.0517868	0.372072	-0.305136	1.02422e-05	0.00853406	0.938788	0.0736643	0.504037	2
Paxbp1	0.169852	0.159503	0	1	-4.56478	0.00180437	-0.383949	0.00701246	0.297265	0.00363722	0.00449955	0.969294	-0.292356	0.00574804	-2
Pcdh19	-0.57194	0.00443526	0	1	0	1	-0.251961	0.0130882	-1.41901	9.68833e-15	-0.113737	0.334912	-0.412655	0.000108252	-4
Pde4b	0.427376	8.61016e-06	-0.0641785	0.754929	0.762877	0.335508	0.179853	0.0290691	0.484621	7.66078e-07	0.0358699	0.731172	0.51694	6.00114e-07	4
Pmepa1	0.192044	0.482369	-0.635672	0.0157032	2.10764	0.0262175	0.757256	0.00017444	0.721127	2.4258e-07	0.0656305	0.579056	-0.0336315	0.778842	2
Ppp1r12a	0.295199	0.00158511	2.95694	4.73717e-05	0	1	-0.0848517	0.0408758	0.467733	8.29103e-05	0.0754392	0.530785	-0.144663	0.166893	2
Rab27a	-0.474134	0.00150398	0.966744	0.181647	-2.92765	0.00578079	-0.680067	0.0289731	-1.77313	8.6288e-10	-0.0471368	0.644685	-0.0959374	0.48499	-4
Rasgrf1	-0.393847	5.36025e-05	-0.199732	0.202138	-0.442722	0.355454	-0.519485	0.00047515	-1.05086	2.37952e-10	-0.00606641	0.959339	-0.334685	0.000515521	-4
Rasgrf2	-0.7859	4.45464e-07	0.0110462	0.966655	-3.33184	0.0110606	-0.423225	0.00917875	0.501688	0.000202636	0	1	-0.0301611	0.790097	-2
Rbm24	-0.583814	0.000297363	0	1	0	1	-0.649036	0.0149268	0.530011	5.27067e-06	0.00484087	0.966723	-0.246154	0.0494785	-2
Rnf146	0.227352	0.00189799	0.845691	0.00203751	-0.244367	0.487184	0.186372	0.0450571	-0.190242	0.00340147	0.0332965	0.777908	0.0865682	0.42157	2
Sel1l3	0.28099	0.000819714	-1.46976	1	1.93439	0.0385875	0.1561	0.0118162	0.397545	9.19396e-07	-0.004421	0.282314	0.225222	0.861804	4
Sema3a	0.947834	0.000647062	-0.387935	0.490941	2.72732	0.0316337	1.15215	0.00403549	4.17645	2.61925e-11	-0.00426444	0.906583	-0.0841762	0.540641	4
Sla	0.158009	0.0439129	0.680653	0.555757	2.98299	0.0100272	-0.127192	0.200246	-0.410531	0.0176607	0.0346643	0.465892	0.379997	0.00521354	2
Sorcs1	1.18341	0.00117936	-0.365656	0.37176	1.37156	0.0998389	1.3	0.010416	2.10178	8.84756e-08	0.0586477	0.570189	0.495266	0.000265687	4
Srsf11	0.131393	0.311923	2.1416	0.00310868	0.257506	0.410582	-0.115362	0.00571097	-0.400381	7.36833e-08	0.0358304	0.766851	-0.279852	0.00559586	-2
Stxbp3	0.250071	0.0010001	0.29689	0.25984	0.561236	0.202806	0.394705	0.00434629	-0.202139	0.000319884	0.104679	0.365542	0.333069	0.0121588	2
Syt7	-0.383618	0.000452532	0.500837	0.431003	-0.0718373	0.849366	-0.259179	0.00592897	0.463812	0.00141461	-0.103034	0.393719	-0.280885	0.0159852	-2
Tfrc	0.268927	0.000661991	0.609666	0.299911	0.794775	0.265295	0.725117	0.00774509	0.434569	2.84525e-06	-0.103034	0.391855	0.298333	0.00819196	4
Tgfa	-0.518791	0.00113264	0.544945	0.033307	-1.33092	0.0397996	-0.526525	0.0907543	-1.10496	7.04466e-10	-0.0209472	0.847965	0.144055	0.291703	-2
Tnxb	-0.322889	0.000479211	0	1	-0.694769	0.340253	-0.574022	0.00736553	-1.46217	6.94206e-09	0	1	-0.39758	0.00356845	-4
Trim9	-0.178758	0.0377237	0.088927	0.65376	0	1	0.457132	0.00200314	-0.179622	0.0111	-0.056053	0.642931	-0.373655	0.000582564	-2
Tub	-0.295682	0.036646	-0.277251	0.217046	-0.794009	0.342445	-0.614577	0.00112504	0.986893	6.18559e-06	-0.0477599	0.68928	-0.354162	0.00205844	-2
Zfhx2	-0.144702	0.0101632	0	1	0	1	-0.0507965	0.0373818	-0.653444	2.5093e-09	0.0352706	0.769769	-0.479111	9.56227e-05	-4
Zzef1	-0.119603	0.0439167	-0.627314	0.0148584	0	1	0.262639	0.000438238	0.0849426	0.0472989	0.0333186	0.779753	-0.149281	0.198167	0

## Sheet: TableS8
Supplementary Table S8: Consensus and portrait scores of either all (left Table) or most dysregulated (center and right Tables) genes in fluoxetine-treated compared to vehicule-treated naive animals
Complete list of genes						Genes with absolute scores ≥3						Genes with absolute scores ≥2
gene	consensus_score	portrait_score				gene	consensus_score	portrait_score				gene	consensus_score	portrait_score
Vip	3	5.55667				Fcgr2b	5	4.56667				Fcgr2b	5	4.56667
Gsn	4	4.67778				Spock3	5	4.45578				Spock3	5	4.45578
Cd9	3	4.66667				Myo1e	5	3.66667				Myo1e	5	3.66667
S100a10	2	4.57778				Gsn	4	4.67778				Gsn	4	4.67778
Fcgr2b	5	4.56667				Bgn	4	4.55558				Bgn	4	4.55558
Vsnl1	3	4.56666				Sel1l3	4	4.55556				Sel1l3	4	4.55556
Bgn	4	4.55558				Rassf8	4	4.45545				Rassf8	4	4.45545
Sel1l3	4	4.55556				Kif5b	4	4.44556				Kif5b	4	4.44556
Ppp2r5c	3	4.54444				Cfh	4	4.44556				Cfh	4	4.44556
Ddr1	3	4.53333				Tmem47	4	4.44456				Tmem47	4	4.44456
Anxa5	3	4.46678				Knstrn	4	4.44444				Knstrn	4	4.44444
Spock3	5	4.45578				Sema3a	4	4.44433				Sema3a	4	4.44433
Icam1	2	4.45556				C1qb	4	4.44333				C1qb	4	4.44333
Rassf8	4	4.45545				Igfbp6	4	4.34456				Igfbp6	4	4.34456
Tspan5	3	4.45544				Drd1	4	4.33322				Drd1	4	4.33322
Kif5b	4	4.44556				Sorcs1	4	3.55556				Sorcs1	4	3.55556
Cfh	4	4.44556				H2-D1	4	3.44556				H2-D1	4	3.44556
Homer1	3	4.44556				Dynlt3	4	3.44457				Dynlt3	4	3.44457
Tmem47	4	4.44456				Rassf5	4	3.43444				Rassf5	4	3.43444
Tmem98	1	4.44454				Tfrc	4	3.35556				Tfrc	4	3.35556
Knstrn	4	4.44444				Gdi2	4	3.34468				Gdi2	4	3.34468
Sema3a	4	4.44433				Ndfip1	4	3.33456				Ndfip1	4	3.33456
C1qb	4	4.44333				Cd68	4	3.33334				Cd68	4	3.33334
Dpp4	2	4.43335				Vip	3	5.55667				Pde4b	4	2.44556
Igfbp6	4	4.34456				Cd9	3	4.66667				Ube2g1	4	2.34557
Adk	3	4.33456				Vsnl1	3	4.56666				BC028528	4	2.34433
Actr10	0	4.33322				Ppp2r5c	3	4.54444				Vip	3	5.55667
Drd1	4	4.33322				Ddr1	3	4.53333				Cd9	3	4.66667
Tyro3	2	4.33211				Anxa5	3	4.46678				Vsnl1	3	4.56666
Sox11	2	4.33211				Tspan5	3	4.45544				Ppp2r5c	3	4.54444
Gadd45a	3	3.67778				Homer1	3	4.44556				Ddr1	3	4.53333
Arg2	3	3.66667				Adk	3	4.33456				Anxa5	3	4.46678
Myo1e	5	3.66667				Gadd45a	3	3.67778				Tspan5	3	4.45544
Rgs4	3	3.57778				Arg2	3	3.66667				Homer1	3	4.44556
Elmo1	3	3.56678				Rgs4	3	3.57778				Adk	3	4.33456
Plcb4	3	3.55667				Elmo1	3	3.56678				Gadd45a	3	3.67778
Cmpk1	3	3.55578				Plcb4	3	3.55667				Arg2	3	3.66667
Sorcs1	4	3.55556				Cmpk1	3	3.55578				Rgs4	3	3.57778
Fkbp1a	3	3.55556				Fkbp1a	3	3.55556				Elmo1	3	3.56678
Baalc	3	3.55553				Baalc	3	3.55553				Plcb4	3	3.55667
Uhrf1bp1l	3	3.55544				Uhrf1bp1l	3	3.55544				Cmpk1	3	3.55578
Osmr	3	3.55444				Osmr	3	3.55444				Fkbp1a	3	3.55556
Cd52	3	3.47778				Cd52	3	3.47778				Baalc	3	3.55553
Stxbp3	2	3.46556				Ctss	3	3.45557				Uhrf1bp1l	3	3.55544
Ctss	3	3.45557				Ccn2	3	3.45557				Osmr	3	3.55444
Ccn2	3	3.45557				Olfm3	3	3.44557				Cd52	3	3.47778
Vim	1	3.45555				Kras	3	3.44557				Ctss	3	3.45557
Msn	2	3.45554				Slc20a1	3	3.44556				Ccn2	3	3.45557
Olfm3	3	3.44557				Zfp703	3	3.44556				Olfm3	3	3.44557
Kras	3	3.44557				Klk6	3	3.44456				Kras	3	3.44557
Slc20a1	3	3.44556				H2-K1	3	3.44446				Slc20a1	3	3.44556
H2-D1	4	3.44556				Ctsc	3	3.44445				Zfp703	3	3.44556
Zfp703	3	3.44556				Serpina3n	3	3.44444				Klk6	3	3.44456
Itgav	2	3.44544				Degs1	3	3.44444				H2-K1	3	3.44446
Dynlt3	4	3.44457				Prkar1b	3	3.44444				Ctsc	3	3.44445
Klk6	3	3.44456				S100a6	3	3.44443				Serpina3n	3	3.44444
Zdhhc2	2	3.44456				Wnt10a	3	3.44442				Degs1	3	3.44444
Lamp2	2	3.44454				Sema3c	3	3.44432				Prkar1b	3	3.44444
Ndfip2	2	3.44447				Pdcd6ip	3	3.34667				S100a6	3	3.44443
H2-K1	3	3.44446				Ptpn5	3	3.34556				Wnt10a	3	3.44442
Ctsc	3	3.44445				Cd151	3	3.34555				Sema3c	3	3.44432
Serpina3n	3	3.44444				Slc16a1	3	3.34445				Pdcd6ip	3	3.34667
Oxr1	2	3.44444				Lypd6b	3	3.34444				Ptpn5	3	3.34556
Degs1	3	3.44444				Cd14	3	3.34433				Cd151	3	3.34555
Prkar1b	3	3.44444				Cfl2	3	3.33556				Slc16a1	3	3.34445
Odc1	1	3.44443				Maoa	3	3.33467				Lypd6b	3	3.34444
S100a6	3	3.44443				Prlr	3	3.33456				Cd14	3	3.34433
Slc31a1	1	3.44443				Ptgs2	3	3.33456				Cfl2	3	3.33556
Wnt10a	3	3.44442				Pdgfc	3	3.33447				Maoa	3	3.33467
Prph	2	3.44435				E2f1	3	3.33445				Prlr	3	3.33456
Sema3c	3	3.44432				Cst3	3	3.33444				Ptgs2	3	3.33456
Fas	1	3.44334				Prdx1	3	3.33443				Pdgfc	3	3.33447
Fhl2	2	3.44332				Rabgap1l	3	3.33443				E2f1	3	3.33445
Tle3	2	3.44322				Hrh3	3	3.33355				Cst3	3	3.33444
Rdx	0	3.43445				Dpp10	3	3.33345				Prdx1	3	3.33443
Rassf5	4	3.43444				H2-Q10	3	3.33344				Rabgap1l	3	3.33443
Ly86	1	3.43334				Septin7	3	3.33335				Hrh3	3	3.33355
Tfrc	4	3.35556				Selenof	3	3.33334				Dpp10	3	3.33345
Pde8a	2	3.35555				Fcgr4	3	3.33333				H2-Q10	3	3.33344
Pdcd6ip	3	3.34667				Sh2d5	3	3.33333				Septin7	3	3.33335
Tnfrsf11a	2	3.34557				Ecel1	3	3.33332				Selenof	3	3.33334
Ccr5	2	3.34556				Sorcs3	3	3.33322				Fcgr4	3	3.33333
Ptpn5	3	3.34556				Lyzl4	3	3.33222				Sh2d5	3	3.33333
S100a3	2	3.34556				Ccdc3	3	3.32222				Ecel1	3	3.33332
Cd151	3	3.34555				Car7	3	3.32111				Sorcs3	3	3.33322
Gdi2	4	3.34468				Epb41l4b	3	3.23444				Lyzl4	3	3.33222
Dock5	2	3.34468				Mdga1	-3	-3.22111				Ccdc3	3	3.32222
Iqgap1	2	3.34467				Psrc1	-3	-3.22222				Car7	3	3.32111
Xaf1	2	3.34446				Cpne7	-3	-3.22222				Epb41l4b	3	3.23444
Slc16a1	3	3.34445				Fam214a	-3	-3.22233				Kazn	3	2.55667
Plp1	2	3.34444				Capn5	-3	-3.22233				Ppp2r2b	3	2.55557
Tirap	1	3.34444				Esyt3	-3	-3.22333				Gbp2	3	2.55557
Lypd6b	3	3.34444				Cygb	-3	-3.23222				Lgals1	3	2.55557
Cav1	2	3.34444				Odf2	-3	-3.23336				Efr3a	3	2.45778
Kif18a	1	3.34443				Gria1	-3	-3.25556				Cdc42	3	2.45667
Sla	2	3.34443				Cemip	-3	-3.32233				Wwox	3	2.45554
Cd14	3	3.34433				Diaph1	-3	-3.32344				Cyp51	3	2.45445
Galm	1	3.34433				Trim71	-3	-3.33333				Gla	3	2.44666
Cfl2	3	3.33556				Flrt3	-3	-3.33333				Wls	3	2.44556
Maoa	3	3.33467				H2bc21	-3	-3.33333				Ttl	3	2.44455
Cat	2	3.33467				Rapgef2	-3	-3.33333				Fbxw7	3	2.44446
Ndfip1	4	3.33456				Cblb	-3	-3.33345				Mapk6	3	2.44444
Ctsk	2	3.33456				Sema6c	-3	-3.33347				Ncam2	3	2.44443
Prlr	3	3.33456				Rftn2	-3	-3.33433				Adssl1	3	2.44434
Ptgs2	3	3.33456				Nfat5	-3	-3.33444				Nptx2	3	2.44422
Pdgfc	3	3.33447				Chrna7	-3	-3.33444				Plk2	3	2.43556
E2f1	3	3.33445				Sema4f	-3	-3.33556				B2m	3	2.43346
Padi2	1	3.33444				Dusp11	-3	-3.34433				Ltbp3	3	2.43344
Cst3	3	3.33444				Mllt6	-3	-3.34445				Dhrs7b	3	2.43334
Bach1	2	3.33444				Kif26b	-3	-3.34446				Dclk1	3	2.35567
Cldn3	2	3.33444				Gss	-3	-3.34456				Ccn4	3	2.35556
Prdx1	3	3.33443				Mtfp1	-3	-3.34456				Atp6ap2	3	2.34567
Rabgap1l	3	3.33443				Sowaha	-3	-3.34557				Slc25a46	3	2.34556
Hs3st2	2	3.33434				C2cd2l	-3	-3.34667				S100a1	3	2.34556
Hrh3	3	3.33355				Syt17	-3	-3.43222				Smyd1	3	2.34457
Ednrb	2	3.33346				Il1rap	-3	-3.43322				Pak5	3	2.34444
Dpp10	3	3.33345				Mbd5	-3	-3.44333				Ms4a6d	3	2.34444
Cd109	1	3.33344				Prdm8	-3	-3.44333				Stat6	3	2.34233
H2-Q10	3	3.33344				Pde7b	-3	-3.44422				Cgref1	3	2.33567
Ptprb	2	3.33343				Chst9	-3	-3.44433				Clic4	3	2.33557
Septin7	3	3.33335				Tspan18	-3	-3.44444				Stmn2	3	2.33556
Cd68	4	3.33334				Tafa2	-3	-3.44444				Snap91	3	2.33544
Selenof	3	3.33334				Calb1	-3	-3.44444				Slco1a4	3	2.33446
Hcrtr2	2	3.33334				Amer3	-3	-3.44445				Zc3h15	3	2.33444
Cdh26	2	3.33333				Prdm5	-3	-3.44446				Syndig1	3	2.33444
Mt2	2	3.33333				Bri3bp	-3	-3.44446				Slc22a23	3	2.33433
Cxcl10	2	3.33333				Amigo1	-3	-3.44446				Phospho2	3	2.33357
Fcgr4	3	3.33333				Pak3	-3	-3.44544				Cep83	3	2.33344
Ermn	2	3.33333				Dcc	-3	-3.44546				Rab3c	3	2.33343
Sh2d5	3	3.33333				Jph1	-3	-3.44778				Pyroxd1	3	2.33343
Rasgrp1	2	3.33332				St6galnac5	-3	-3.45555				Sbno1	3	2.33333
Ecel1	3	3.33332				Camkv	-3	-3.45556				Ier5	3	2.33333
Tyrobp	2	3.33323				Tor1b	-3	-3.45566				Rap1b	3	2.33322
Fcrla	1	3.33322				Bcl11b	-3	-3.45668				Selenoi	3	2.33322
Sorcs3	3	3.33322				Map3k4	-3	-3.45678				Pomp	3	2.33321
Sirt2	1	3.33322				Gdf10	-3	-3.55544				Prcp	3	2.33223
Mobp	0	3.33321				Ahcyl2	-3	-3.55556				Panx1	3	2.33222
Rrp8	0	3.33311				Lman2l	-3	-3.55556				Tmem151b	3	2.33222
Rffl	2	3.33234				Adcy1	-3	-3.55556				Ankrd33b	3	2.33222
Nudt4	2	3.33223				Ryr1	-3	-3.57778				Cnbp	3	2.33121
Lyzl4	3	3.33222				Abcc8	-3	-3.66667				Rapgef4	3	2.32333
Stag3	2	3.33221				Trpm3	-3	-4.44433				Stat3	3	2.32244
Il15ra	1	3.33211				Efnb3	-3	-4.44444				Rps27a	3	2.32222
Coa6	2	3.32333				Lct	-3	-4.44444				Pcdh9	3	2.32211
Pink1	2	3.32233				Pdia6	-3	-4.44444				Lgmn	3	2.26778
Chtf18	2	3.32223				Kcnq3	-3	-4.44445				Gpr83	3	2.25667
Ccdc3	3	3.32222				Cacna1d	-3	-4.45667				Ifrd1	3	2.24667
Ola1	2	3.32221				Ntf3	-3	-4.54444				Ccnf	3	2.24545
Car7	3	3.32111				Kbtbd11	-3	-4.55556				Tnni1	3	2.24444
Epb41l4b	3	3.23444				Kctd4	-3	-4.55556				Kif17	3	2.24333
Plce1	1	3.23433				Foxo1	-3	-4.55667				Cdc42ep1	3	2.23556
Egln3	2	3.23334				Auts2	-3	-4.66667				Cacna2d2	3	2.23467
Kif2a	1	3.23333				Dsp	-3	-5.55444				Scd1	3	2.23456
Ppcs	1	3.23222				Slc4a4	-3	-5.55545				Mtarc2	3	2.23356
Thbs4	2	3.22344				Sipa1l2	-3	-5.55556				Zwint	3	2.23345
Vgf	2	3.22334				Slit1	-3	-5.55667				Klf10	3	2.23344
Klc4	2	3.22223				Negr1	-4	-3.33233				P4ha3	3	2.23333
Cd3e	2	3.22223				Rbm33	-4	-3.33336				8030453O22Rik	3	2.23333
Adgra3	-1	3.22222				Rab27a	-4	-3.33446				Adgrl3	3	2.23322
Socs2	1	3.22222				Elfn2	-4	-3.33446				Usp12	3	2.23311
Zdhhc23	2	3.22222				Flt3	-4	-3.34567				Arfgef2	3	2.23222
Lrrc8a	1	3.22211				Zfhx2	-4	-3.44443				Zmiz1	3	2.23222
Pcdh12	1	3.22111				Arhgef28	-4	-3.44556				Ptprf	3	2.22456
Lefty1	0	3.22				Camk2b	-4	-3.44556				Ptgfrn	3	2.22355
Osbpl1a	1	3.21				Nlgn3	-4	-3.44567				Tmem30a	3	2.22355
Fxyd1	2	3.11111				Foxk1	-4	-3.45556				Plek	3	2.22335
Gng13	1	3.111				Cdon	-4	-3.45667				Acsl5	3	2.22334
Pou3f1	2	3				Ahi1	-4	-3.45778				Gm49336	3	2.22334
Mob4	1	2.56656				Sptb	-4	-3.46667				Sec61a2	3	2.22334
Kazn	3	2.55667				Nhsl2	-4	-3.55556				Smad2	3	2.22333
Trak2	2	2.55667				Kirrel3	-4	-3.55556				Alox12e	3	2.22333
Vta1	2	2.55567				Add2	-4	-3.56556				Rnasel	3	2.22256
Ppp2r2b	3	2.55557				Gpr12	-4	-3.66667				Cox7a2	3	2.22234
Gbp2	3	2.55557				Nfia	-4	-4.46556				Htr1b	3	2.22233
Lgals1	3	2.55557				Itga4	-4	-4.55555				Kif5a	3	2.22222
Pon2	2	2.55445				Tnxb	-4	-4.55556				Nkain1	3	2.22222
Chn2	2	2.46667				Rasgrf1	-4	-4.56667				Cdkl5	3	2.22222
Mapre1	2	2.46667				Doc2b	-4	-5.44444				Man1a	3	2.22222
Efr3a	3	2.45778				Pcdh19	-4	-5.55556				Tspyl1	3	2.22221
Ptp4a1	2	2.45668				Fat4	-4	-5.55556				Fmo2	3	2.22112
Cdc42	3	2.45667				Akt3	-4	-5.55556				Lyz2	3	2.21344
Ptgs1	2	2.45667				Itsn1	-4	-5.57778				Ldlr	3	2.1989
Pdha1	2	2.45566				Map1a	-5	-3.44567				Kif5c	3	2.12443
Sec11c	1	2.45554				Isoc1	-5	-3.66667				Dcx	3	2.1211
Wwox	3	2.45554				Nedd4l	-5	-4.46778				Vamp3	3	2.11233
Cyp51	3	2.45445				Scn3b	-5	-4.55556				Serinc2	3	2.11111
Tspan2	1	2.45443				Zfp316	-5	-5.55567				Hapln4	3	2.11111
Pdgfd	0	2.44667										Creb1	3	2.11001
Gla	3	2.44666										Pld1	3	2.10001
Lmo4	2	2.44578										S100a10	2	4.57778
Pde4b	4	2.44556										Icam1	2	4.45556
Wls	3	2.44556										Dpp4	2	4.43335
Cdh22	2	2.44556										Tyro3	2	4.33211
Abhd3	1	2.44556										Sox11	2	4.33211
Ttl	3	2.44455										Stxbp3	2	3.46556
Slc39a12	1	2.44455										Msn	2	3.45554
Litaf	2	2.44455										Itgav	2	3.44544
Fbxw7	3	2.44446										Zdhhc2	2	3.44456
Erbin	1	2.44445										Lamp2	2	3.44454
Pnoc	1	2.44445										Ndfip2	2	3.44447
Blnk	2	2.44444										Oxr1	2	3.44444
Rsu1	0	2.44444										Prph	2	3.44435
Mpeg1	2	2.44444										Fhl2	2	3.44332
Mapk6	3	2.44444										Tle3	2	3.44322
Niban2	2	2.44444										Pde8a	2	3.35555
Lxn	2	2.44444										Tnfrsf11a	2	3.34557
Arhgap25	2	2.44444										Ccr5	2	3.34556
Apbb2	2	2.44444										S100a3	2	3.34556
Efemp1	1	2.44443										Dock5	2	3.34468
Ncam2	3	2.44443										Iqgap1	2	3.34467
Tmem165	1	2.44443										Xaf1	2	3.34446
Cklf	0	2.44443										Plp1	2	3.34444
Adssl1	3	2.44434										Cav1	2	3.34444
Adpgk	1	2.44433										Sla	2	3.34443
Nptx2	3	2.44422										Cat	2	3.33467
Enpp2	2	2.44332										Ctsk	2	3.33456
Pfkfb3	0	2.44332										Bach1	2	3.33444
Plk2	3	2.43556										Cldn3	2	3.33444
C3	1	2.43444										Hs3st2	2	3.33434
B2m	3	2.43346										Ednrb	2	3.33346
Ltbp3	3	2.43344										Ptprb	2	3.33343
Dhrs7b	3	2.43334										Hcrtr2	2	3.33334
Ap2a2	1	2.43211										Cdh26	2	3.33333
Atp1b3	2	2.35668										Mt2	2	3.33333
Tmpo	2	2.35567										Cxcl10	2	3.33333
Lpar1	1	2.35567										Ermn	2	3.33333
Dclk1	3	2.35567										Rasgrp1	2	3.33332
Tpbg	1	2.35556										Tyrobp	2	3.33323
Hr	2	2.35556										Rffl	2	3.33234
Ccn4	3	2.35556										Nudt4	2	3.33223
Rprm	2	2.35556										Stag3	2	3.33221
Plekha4	2	2.35556										Coa6	2	3.32333
Nfe2l2	1	2.35555										Pink1	2	3.32233
Rps17	1	2.35555										Chtf18	2	3.32223
Ap1s1	1	2.35553										Ola1	2	3.32221
Serpinf1	0	2.35546										Egln3	2	3.23334
Asah1	2	2.34668										Thbs4	2	3.22344
Idh1	2	2.34667										Vgf	2	3.22334
Atp6ap2	3	2.34567										Klc4	2	3.22223
Ifitm3	2	2.34567										Cd3e	2	3.22223
Adgrl4	2	2.34567										Zdhhc23	2	3.22222
Ube2g1	4	2.34557										Fxyd1	2	3.11111
Fbln2	2	2.34557										Pou3f1	2	3
Slc25a46	3	2.34556										Trak2	2	2.55667
S100a1	3	2.34556										Vta1	2	2.55567
Galnt7	2	2.34556										Pon2	2	2.55445
C1qa	2	2.34556										Chn2	2	2.46667
Racgap1	1	2.34555										Mapre1	2	2.46667
Dhrs1	1	2.34555										Ptp4a1	2	2.45668
Sgcb	0	2.34554										Ptgs1	2	2.45667
Gltp	1	2.34544										Pdha1	2	2.45566
Gbp3	2	2.34467										Lmo4	2	2.44578
Smyd1	3	2.34457										Cdh22	2	2.44556
Ppm1b	2	2.34456										Litaf	2	2.44455
Rell1	1	2.34456										Blnk	2	2.44444
Wipf1	2	2.34456										Mpeg1	2	2.44444
Dpt	1	2.34456										Niban2	2	2.44444
1110008P14Rik	2	2.34446										Lxn	2	2.44444
Plat	1	2.34446										Arhgap25	2	2.44444
Kif2c	1	2.34446										Apbb2	2	2.44444
Ugp2	0	2.34446										Enpp2	2	2.44332
Herc4	2	2.34445										Atp1b3	2	2.35668
Enpp6	2	2.34445										Tmpo	2	2.35567
Nedd9	2	2.34444										Hr	2	2.35556
Pak5	3	2.34444										Rprm	2	2.35556
Mkrn1	2	2.34444										Plekha4	2	2.35556
6430548M08Rik	2	2.34444										Asah1	2	2.34668
Gspt1	2	2.34444										Idh1	2	2.34667
Olfm4	1	2.34444										Ifitm3	2	2.34567
Ecrg4	1	2.34444										Adgrl4	2	2.34567
Ms4a6d	3	2.34444										Fbln2	2	2.34557
Ighg1	2	2.34444										Galnt7	2	2.34556
Npc2	2	2.34434										C1qa	2	2.34556
Gabra1	1	2.34433										Gbp3	2	2.34467
BC028528	4	2.34433										Ppm1b	2	2.34456
Ttc19	2	2.34433										Wipf1	2	2.34456
Cdr2	2	2.34343										1110008P14Rik	2	2.34446
Scg5	2	2.34333										Herc4	2	2.34445
Arpp21	2	2.34333										Enpp6	2	2.34445
Serinc3	2	2.34323										Nedd9	2	2.34444
Stat6	3	2.34233										Mkrn1	2	2.34444
Ell2	2	2.33667										6430548M08Rik	2	2.34444
Cgref1	3	2.33567										Gspt1	2	2.34444
Clic4	3	2.33557										Ighg1	2	2.34444
Stmn2	3	2.33556										Npc2	2	2.34434
Bcas1	1	2.33554										Ttc19	2	2.34433
Snap91	3	2.33544										Cdr2	2	2.34343
Exosc9	2	2.33544										Scg5	2	2.34333
Ywhab	1	2.33544										Arpp21	2	2.34333
Tfeb	1	2.33456										Serinc3	2	2.34323
Tyr	0	2.33456										Ell2	2	2.33667
Tmem123	2	2.33455										Exosc9	2	2.33544
Eif4ebp1	2	2.33455										Tmem123	2	2.33455
Tbc1d15	1	2.33454										Eif4ebp1	2	2.33455
Slco1a4	3	2.33446										Larp1b	2	2.33445
Fam98a	1	2.33445										Nfatc4	2	2.33445
Larp1b	2	2.33445										Trim30a	2	2.33444
Ephb6	1	2.33445										Bmp1	2	2.33444
Mllt11	1	2.33445										Kcnip1	2	2.33433
Nfatc4	2	2.33445										Zfp91	2	2.33422
Zc3h15	3	2.33444										Sdc2	2	2.33346
Syndig1	3	2.33444										Col1a2	2	2.33346
Trim30a	2	2.33444										Rp2	2	2.33345
Edil3	1	2.33444										Col3a1	2	2.33345
Bmp1	2	2.33444										Dusp14	2	2.33344
Kcnip1	2	2.33433										Cd48	2	2.33344
Cers2	0	2.33433										Ppfibp2	2	2.33344
Slc22a23	3	2.33433										Ndufs6	2	2.33344
Trim36	0	2.33433										Gng11	2	2.33344
Zfp91	2	2.33422										Crybg3	2	2.33343
Phospho2	3	2.33357										Fermt3	2	2.33334
Cwh43	1	2.33357										Atf7	2	2.33334
Sdc2	2	2.33346										Lama4	2	2.33333
Col1a2	2	2.33346										Rasgrp3	2	2.33333
Kmo	0	2.33346										Fcgr3	2	2.33333
Rp2	2	2.33345										Srxn1	2	2.33333
Col3a1	2	2.33345										Cd84	2	2.33333
Dusp14	2	2.33344										Slc5a2	2	2.33333
Cd48	2	2.33344										Acer2	2	2.33333
Ppfibp2	2	2.33344										Fnbp1l	2	2.33333
Ndufs6	2	2.33344										Trmt5	2	2.33333
Gng11	2	2.33344										Lpgat1	2	2.33333
Slfn5	1	2.33344										G6pdx	2	2.33332
Nipa1	0	2.33344										Pllp	2	2.33332
Cep83	3	2.33344										Gria4	2	2.33331
Tspo	0	2.33344										Limk1	2	2.33322
Rab3c	3	2.33343										Il18rap	2	2.33322
Cryab	1	2.33343										Cltb	2	2.33236
Pyroxd1	3	2.33343										Cxxc5	2	2.33223
Crybg3	2	2.33343										Il17ra	2	2.33223
Mefv	1	2.33334										Ppp1r3c	2	2.33222
Fermt3	2	2.33334										Gpat4	2	2.33111
Slc17a2	1	2.33334										Sgtb	2	2.32344
Ube2a	0	2.33334										Lgals3	2	2.32333
Atf7	2	2.33334										Slc35f1	2	2.32333
Nusap1	1	2.33334										Mfap3l	2	2.32333
Zar1	1	2.33333										Tgm2	2	2.32233
Gpr22	-1	2.33333										Mff	2	2.32233
Lama4	2	2.33333										Grm3	2	2.32222
Rasgrp3	2	2.33333										Bend6	2	2.32222
Fcgr3	2	2.33333										Dusp10	2	2.32221
Srxn1	2	2.33333										Rnf146	2	2.32213
Cux1	1	2.33333										Fscn1	2	2.32211
Timp2	1	2.33333										Cyb561d1	2	2.322
Sele	0	2.33333										Dpy19l1	2	2.32111
Sbno1	3	2.33333										Thbs1	2	2.32111
Ier5	3	2.33333										Rbpj	2	2.31223
Cd84	2	2.33333										Ptprd	2	2.3
Slc5a2	2	2.33333										Rheb	2	2.25667
Plcd1	1	2.33333										Npy	2	2.24567
Cenpl	1	2.33333										Adam17	2	2.24468
Dct	1	2.33333										Rab6a	2	2.24444
Acer2	2	2.33333										Msmo1	2	2.24444
Fnbp1l	2	2.33333										Tgfbr2	2	2.24444
Trmt5	2	2.33333										Fgf12	2	2.24344
Lpgat1	2	2.33333										Cldn11	2	2.24334
Tmem256	1	2.33333										Tmem41b	2	2.23667
G6pdx	2	2.33332										Rab11a	2	2.23556
Pllp	2	2.33332										Acyp1	2	2.23556
Gria4	2	2.33331										Cav2	2	2.23556
Galnt6	1	2.33322										Ttc39b	2	2.23455
Limk1	2	2.33322										Tnfaip6	2	2.23445
Il18rap	2	2.33322										Retreg1	2	2.23445
Rap1b	3	2.33322										Rspo2	2	2.23444
Selenoi	3	2.33322										Hspa13	2	2.23444
Slc12a2	1	2.33322										Rab31	2	2.23444
Met	1	2.33322										Arl8b	2	2.23444
Fis1	1	2.33322										Atl1	2	2.23433
Pomp	3	2.33321										Anapc15	2	2.23432
Srd5a1	0	2.33311										Fzd1	2	2.23345
Cltb	2	2.33236										Sfrp1	2	2.23344
Cxxc5	2	2.33223										Chek1	2	2.23344
Il17ra	2	2.33223										Stradb	2	2.23335
Prcp	3	2.33223										Tep1	2	2.23334
Ptch2	1	2.33223										Mir9-3hg	2	2.23334
Panx1	3	2.33222										Lnpk	2	2.23334
Tmem151b	3	2.33222										Depp1	2	2.23334
Ankrd33b	3	2.33222										Txnrd3	2	2.23334
Ppp1r3c	2	2.33222										Cep126	2	2.23333
Trnp1	1	2.33222										Ntrk2	2	2.23333
Chfr	1	2.33222										Tbk1	2	2.23333
Kcnv1	1	2.33222										Myo18a	2	2.23333
Tspan13	0	2.33213										Ccnt2	2	2.23333
Cyb5r3	1	2.33212										Ctla2a	2	2.23333
Cnbp	3	2.33121										Fmnl2	2	2.23333
Gpat4	2	2.33111										S100a4	2	2.23333
Sgtb	2	2.32344										Pmp22	2	2.23333
Mrpl39	0	2.32334										Mcub	2	2.23333
Rapgef4	3	2.32333										Apoh	2	2.23333
Lgals3	2	2.32333										Pid1	2	2.23333
Slc35f1	2	2.32333										Pla2g4a	2	2.23332
Mfap3l	2	2.32333										Ggta1	2	2.23332
Pigh	1	2.32331										Alg14	2	2.23322
Stat3	3	2.32244										Adipor2	2	2.23311
Rab32	0	2.32233										Lnx2	2	2.23233
Tgm2	2	2.32233										Acan	2	2.23233
Chodl	1	2.32233										Rragd	2	2.23223
Mff	2	2.32233										Slc39a10	2	2.23222
Mt1	1	2.32233										Cntn6	2	2.23222
Tmem176a	1	2.32223										Gp1ba	2	2.23222
Tmem128	0	2.32223										Wnt3a	2	2.23222
Avil	1	2.32222										Ms4a6b	2	2.23222
Rps27a	3	2.32222										Pkd2l2	2	2.23221
Grm3	2	2.32222										Scyl2	2	2.22456
Cks1b	1	2.32222										Ctnna1	2	2.22455
Gamt	1	2.32222										Cish	2	2.22444
Bend6	2	2.32222										Tubb3	2	2.22433
Dusp10	2	2.32221										Sphk1	2	2.22433
Rnf146	2	2.32213										Tec	2	2.22346
Pcdh9	3	2.32211										Rab1a	2	2.22345
Fscn1	2	2.32211										Mapk11	2	2.22344
Cyb561d1	2	2.322										Cd36	2	2.22344
Dpy19l1	2	2.32111										Ptn	2	2.22344
Thbs1	2	2.32111										Clic5	2	2.22334
Glipr1	1	2.32111										Tmem229a	2	2.22333
Bloc1s5	1	2.3211										Fam178b	2	2.22333
Rbpj	2	2.31223										Zfp711	2	2.22333
Trim2	1	2.31222										Brinp2	2	2.22333
Arhgap12	0	2.31089										Hcrt	2	2.22333
Ptprd	2	2.3										Samd4	2	2.22333
Lgmn	3	2.26778										Afap1l1	2	2.22333
Rheb	2	2.25667										Mmp19	2	2.22332
Gpr83	3	2.25667										Slc16a7	2	2.22332
Ifrd1	3	2.24667										Rps25	2	2.22332
Npy	2	2.24567										Slc30a4	2	2.22331
Cd200	0	2.24566										Sigmar1	2	2.22322
Snapin	0	2.24566										Cd53	2	2.22322
Ube2f	1	2.24556										Zfp367	2	2.22244
Stard4	1	2.24556										Terf2ip	2	2.22243
Ccnf	3	2.24545										Melk	2	2.22234
Adam17	2	2.24468										Pla2g5	2	2.22233
Gadd45b	1	2.24456										Kat2b	2	2.22233
Adamts4	1	2.24455										Megf6	2	2.22233
Clcf1	1	2.24445										Rexo2	2	2.22233
Rab6a	2	2.24444										Cobl	2	2.22233
Msmo1	2	2.24444										Etl4	2	2.22232
Trim59	1	2.24444										Cadm4	2	2.22224
Tnni1	3	2.24444										Fkbp1b	2	2.22223
Tgfbr2	2	2.24444										Trbc2	2	2.22223
Fgf12	2	2.24344										Tmem41a	2	2.22223
Cldn11	2	2.24334										Gmfb	2	2.22223
Kif17	3	2.24333										Tlr3	2	2.22222
Actn4	1	2.24333										Sema7a	2	2.22222
Naalad2	1	2.24333										Hpgds	2	2.22222
Twsg1	1	2.24332										Cdh13	2	2.22222
Tmem41b	2	2.23667										Lypd8l	2	2.22222
Rab11a	2	2.23556										4931406G06Rik	2	2.22222
Cdc42ep1	3	2.23556										Gm9817	2	2.22222
Acyp1	2	2.23556										Denr	2	2.22222
Cav2	2	2.23556										Polr1d	2	2.22222
Ppp4r2	1	2.23556										Strip2	2	2.22222
S100b	1	2.23544										H2-T23	2	2.22222
Cacna2d2	3	2.23467										Spock1	2	2.22222
Scd1	3	2.23456										Elovl5	2	2.22222
Ttc39b	2	2.23455										C130075A20Rik	2	2.22222
Tnfaip6	2	2.23445										Crhbp	2	2.22222
Retreg1	2	2.23445										Entpd7	2	2.22222
Rspo2	2	2.23444										Arhgdig	2	2.22221
Hspa13	2	2.23444										Sema3e	2	2.22221
Rab31	2	2.23444										Atxn2	2	2.22221
Arl8b	2	2.23444										Cckbr	2	2.22211
Rhoq	1	2.23444										Shb	2	2.22211
Trf	1	2.23444										Slc18a3	2	2.22211
Vwa5a	1	2.23443										Apobr	2	2.22211
Hmmr	1	2.23442										Xrcc5	2	2.22201
Atl1	2	2.23433										Phlda3	2	2.22201
Rnmt	0	2.23433										Nid1	2	2.22123
Man1a2	1	2.23433										Frk	2	2.22122
Anapc15	2	2.23432										Sec61a1	2	2.22122
Mtarc2	3	2.23356										Sult4a1	2	2.22111
Golga7	1	2.23355										1700097N02Rik	2	2.22111
Fzd1	2	2.23345										Cdh1	2	2.22111
Zwint	3	2.23345										Sv2b	2	2.22111
Klf10	3	2.23344										Ctso	2	2.22111
Sfrp1	2	2.23344										Cenpx	2	2.22111
Lrrk2	1	2.23344										Kif21b	2	2.22111
Cemip2	1	2.23344										Cplx3	2	2.22111
Pi4k2b	0	2.23344										Ptrh1	2	2.2211
Lrrc6	0	2.23344										Tyms	2	2.22101
Chek1	2	2.23344										Adgrd1	2	2.221
Sdhc	0	2.23344										Camk1	2	2.221
Scrg1	1	2.23344										Erich6	2	2.22
Stradb	2	2.23335										Arsg	2	2.21332
Tep1	2	2.23334										St8sia5	2	2.21322
Mir9-3hg	2	2.23334										Stxbp1	2	2.21223
Lnpk	2	2.23334										Prrg2	2	2.21222
Depp1	2	2.23334										Slc7a4	2	2.21221
Txnrd3	2	2.23334										Sox8	2	2.21221
Cep126	2	2.23333										Smarcal1	2	2.21212
Eif4g2	1	2.23333										Crot	2	2.21122
Ntrk2	2	2.23333										C1qc	2	2.21112
Tbk1	2	2.23333										St6galnac4	2	2.21112
Slc35a5	1	2.23333										Relch	2	2.21112
P4ha3	3	2.23333										Adam10	2	2.21111
Myo18a	2	2.23333										Neurog3	2	2.21111
Ccnt2	2	2.23333										Plpbp	2	2.21111
Ctla2a	2	2.23333										S100a13	2	2.21111
Fmnl2	2	2.23333										Gm10419	2	2.2111
S100a4	2	2.23333										Itpr3	2	2.2111
Rnf144a	1	2.23333										Spp1	2	2.211
Otop2	1	2.23333										Cntrl	2	2.211
Arl4d	1	2.23333										Jam3	2	2.21099
Rbm11	1	2.23333										Tmem198	2	2.21
Pmp22	2	2.23333										Gls2	2	2.20999
8030453O22Rik	3	2.23333										Gins4	2	2.20999
Mcub	2	2.23333										Kcnmb4	2	2.20999
Apoh	2	2.23333										Olig1	2	2.20989
Pid1	2	2.23333										Rps27	2	2.209
Irak3	1	2.23333										Pcsk2	2	2.20122
Grb2	0	2.23333										Utrn	2	2.20089
Tlk2	1	2.23332										Sirpa	2	2.13333
Pla2g4a	2	2.23332										Fancd2	2	2.12223
Ggta1	2	2.23332										Atp1a2	2	2.12223
Tmem97	1	2.23322										Elovl7	2	2.12222
2810459M11Rik	0	2.23322										Ppp1r12a	2	2.12222
Nfkbia	0	2.23322										Rad51b	2	2.12222
Adgrl3	3	2.23322										Rbm43	2	2.12111
Thbs2	1	2.23322										Slc7a5	2	2.11445
Myo19	1	2.23322										Mbp	2	2.11133
Alg14	2	2.23322										Oas1e	2	2.11111
Usp12	3	2.23311										Tmem132d	2	2.11111
Adipor2	2	2.23311										Fstl5	2	2.1111
Lnx2	2	2.23233										Nsd2	2	2.11101
Pex14	1	2.23233										Rasgrp4	2	2.11101
Acan	2	2.23233										Lmnb2	2	2.111
Nkx6-2	1	2.23232										Il13ra1	2	2.10989
Tmem100	1	2.23232										Gmeb2	2	2.1
Srp9	0	2.23224										B4galt2	2	1.99999
Rragd	2	2.23223										Upp1	-2	-2.08889
Skap2	1	2.23223										Slc26a4	-2	-2.09011
Slc39a10	2	2.23222										Rpl30	-2	-2.0999
Arfgef2	3	2.23222										Raver2	-2	-2.1
Zmiz1	3	2.23222										Fbn2	-2	-2.11001
Cntn6	2	2.23222										Elk4	-2	-2.111
Gp1ba	2	2.23222										Dntt	-2	-2.111
Wnt3a	2	2.23222										Nr0b1	-2	-2.11101
Ms4a6b	2	2.23222										Sdf2l1	-2	-2.1111
Phlda1	1	2.23222										Brd9	-2	-2.11111
Sh3rf1	0	2.23221										Zbtb40	-2	-2.11112
Ociad2	1	2.23221										Fance	-2	-2.11113
Lyn	1	2.23221										Gfra1	-2	-2.11121
Pkd2l2	2	2.23221										Vwa3b	-2	-2.11122
Agpat4	1	2.23211										Rab11fip2	-2	-2.11133
Cx3cr1	1	2.23211										Prkcg	-2	-2.11211
Med7	1	2.22667										Akain1	-2	-2.11222
Ptprf	3	2.22456										Gm2115	-2	-2.11222
Scyl2	2	2.22456										Eef1akmt1	-2	-2.11223
Ctnna1	2	2.22455										Epb41l1	-2	-2.11233
Tpd52	1	2.22453										Hadha	-2	-2.12
Il25	1	2.22444										Gtf2h2	-2	-2.12211
Cish	2	2.22444										Ddx17	-2	-2.12221
Mrpl28	1	2.22444										Zfp81	-2	-2.12222
Tubb3	2	2.22433										Mindy3	-2	-2.12222
Srgn	1	2.22433										Bex3	-2	-2.12233
Sphk1	2	2.22433										Apc2	-2	-2.12332
Postn	1	2.22356										Baiap3	-2	-2.12333
Tpx2	0	2.22356										Ralgps2	-2	-2.12344
Ptgfrn	3	2.22355										Cpne6	-2	-2.13333
Tmem30a	3	2.22355										Sri	-2	-2.13444
Chga	1	2.22346										Wnk2	-2	-2.2
Tec	2	2.22346										Ryr2	-2	-2.20012
Rab1a	2	2.22345										Snhg14	-2	-2.20111
Mapk11	2	2.22344										Yipf1	-2	-2.21012
Lamp1	1	2.22344										C4bp	-2	-2.21089
Slc38a5	1	2.22344										Rpgrip1	-2	-2.211
Oit3	1	2.22344										Lrrn2	-2	-2.21101
Ahr	1	2.22344										Lpar4	-2	-2.2111
F2r	0	2.22344										Ctps2	-2	-2.21111
Cd36	2	2.22344										Krt2	-2	-2.21111
Ptn	2	2.22344										Cdc40	-2	-2.21113
Plek	3	2.22335										Pgam2	-2	-2.21122
Acsl5	3	2.22334										Mmp14	-2	-2.21133
Gm49336	3	2.22334										Csf1	-2	-2.21212
Clic5	2	2.22334										Kmt2a	-2	-2.21234
Sec61a2	3	2.22334										Tbkbp1	-2	-2.21333
Cxcl5	1	2.22333										Snrnp70	-2	-2.22022
Psma1	0	2.22333										Pnliprp2	-2	-2.221
Tmem229a	2	2.22333										Pnisr	-2	-2.221
Smad2	3	2.22333										H2bu2	-2	-2.2211
Alox12e	3	2.22333										Rps6kb2	-2	-2.2211
Fam178b	2	2.22333										Prss32	-2	-2.22111
Zfp711	2	2.22333										Dhx40	-2	-2.22111
Myl4	1	2.22333										2900052N01Rik	-2	-2.22111
Atp8b1	1	2.22333										Fam110b	-2	-2.22111
Tubgcp5	1	2.22333										Zfp692	-2	-2.22111
Brinp2	2	2.22333										Zscan12	-2	-2.22112
Hcrt	2	2.22333										Ech1	-2	-2.22112
Rps6ka3	1	2.22333										Rbm28	-2	-2.22112
Opalin	1	2.22333										Nrl	-2	-2.22121
Pcmtd1	1	2.22333										Zbtb20	-2	-2.22122
Samd4	2	2.22333										Cnot3	-2	-2.22122
Pvalb	1	2.22333										Wscd2	-2	-2.22123
F2rl1	1	2.22333										Stra6	-2	-2.22123
Afap1l1	2	2.22333										Calcr	-2	-2.22189
Mmp19	2	2.22332										Galr2	-2	-2.222
Slc16a7	2	2.22332										A930024E05Rik	-2	-2.22211
Rps25	2	2.22332										Il12rb2	-2	-2.22211
Ptpn14	0	2.22332										Pwwp3b	-2	-2.22212
Hnrnpll	1	2.22332										2700081O15Rik	-2	-2.22221
Arhgef10	0	2.22332										Abhd15	-2	-2.22221
Slc30a4	2	2.22331										Sh3bgr	-2	-2.22221
Bche	1	2.22323										Ptpn21	-2	-2.22222
Sigmar1	2	2.22322										Miat	-2	-2.22222
Hnmt	1	2.22322										Gm42979	-2	-2.22222
Cd53	2	2.22322										E330013P04Rik	-2	-2.22222
Fcho1	0	2.22322										Tmem28	-2	-2.22222
Phldb1	0	2.22321										Arl6ip1	-2	-2.22222
Rnasel	3	2.22256										Gm38020	-2	-2.22222
Parp3	1	2.22255										2410002F23Rik	-2	-2.22222
Zfp367	2	2.22244										Gm7832	-2	-2.22222
Terf2ip	2	2.22243										Plekhh2	-2	-2.22222
Ubr7	0	2.22242										A930004J17Rik	-2	-2.22222
Melk	2	2.22234										4933431E20Rik	-2	-2.22222
Tfcp2l1	1	2.22234										Cdin1	-2	-2.22222
Carns1	1	2.22234										Phxr4	-2	-2.22222
Cox7a2	3	2.22234										Gm20754	-2	-2.22222
Pla2g5	2	2.22233										Umodl1	-2	-2.22222
Htr1b	3	2.22233										Zgpat	-2	-2.22222
Kat2b	2	2.22233										Esrp2	-2	-2.22222
Megf6	2	2.22233										Zfp512b	-2	-2.22222
Dnai2	1	2.22233										Rnase2b	-2	-2.22222
Hspbap1	1	2.22233										Ksr1	-2	-2.22223
Ccdc62	1	2.22233										Zbtb34	-2	-2.22223
Epcam	1	2.22233										Sipa1l3	-2	-2.22223
Rexo2	2	2.22233										Klk9	-2	-2.22223
Epx	1	2.22233										Ints3	-2	-2.22223
Cobl	2	2.22233										Cd209f	-2	-2.22223
Comp	1	2.22233										Slc39a11	-2	-2.22223
Slc6a9	1	2.22232										Slc18b1	-2	-2.22223
Cdkl2	0	2.22232										Cdc7	-2	-2.22223
Etl4	2	2.22232										Ust	-2	-2.22223
Mgat4d	1	2.22232										Elmod3	-2	-2.22232
Slc5a9	0	2.22232										Tmem107	-2	-2.22232
Mybpc3	1	2.22224										Serpinb2	-2	-2.22233
Cadm4	2	2.22224										Onecut2	-2	-2.22233
Wrn	1	2.22223										Ccnjl	-2	-2.22233
Fkbp1b	2	2.22223										Pxylp1	-2	-2.22233
Trbc2	2	2.22223										Cpsf1	-2	-2.22233
Tmem41a	2	2.22223										Mturn	-2	-2.22234
Masp1	1	2.22223										Zhx3	-2	-2.22235
Kcp	1	2.22223										Acss1	-2	-2.22244
Plekhg3	0	2.22223										Zfp799	-2	-2.22244
Gmfb	2	2.22223										Lamb1	-2	-2.22244
Tnfrsf22	1	2.22223										Il20rb	-2	-2.22244
Cma1	0	2.22223										Rapgefl1	-2	-2.22246
Tlr3	2	2.22222										Ablim3	-2	-2.22256
Slc14a1	0	2.22222										Arhgap39	-2	-2.2231
Kif5a	3	2.22222										Tgs1	-2	-2.22321
Sema7a	2	2.22222										Atxn7l1	-2	-2.22323
Hpgds	2	2.22222										Mmd2	-2	-2.22332
Cdh13	2	2.22222										Tmod4	-2	-2.22332
Lypd8l	2	2.22222										Dennd6b	-2	-2.22332
4931406G06Rik	2	2.22222										Slc9b1	-2	-2.22333
Gm9817	2	2.22222										Nrxn1	-2	-2.22333
Slc4a9	1	2.22222										Ube2q2	-2	-2.22333
Lrrc8d	1	2.22222										Prxl2a	-2	-2.22333
Oasl2	0	2.22222										Scnm1	-2	-2.22333
Denr	2	2.22222										Serpinb7	-2	-2.22333
Rhbdl2	1	2.22222										Zfp536	-2	-2.22333
Irf4	1	2.22222										Dll3	-2	-2.22333
Pkd1l2	1	2.22222										Ap1s2	-2	-2.22334
Polr1d	2	2.22222										Sarm1	-2	-2.22334
Nkain1	3	2.22222										Zswim8	-2	-2.22334
Strip2	2	2.22222										Sobp	-2	-2.22334
Atp1b1	1	2.22222										Slc26a8	-2	-2.22336
Dcn	1	2.22222										Igdcc4	-2	-2.22344
Mptx1	1	2.22222										Plxna4	-2	-2.22344
Cdkl5	3	2.22222										Limd1	-2	-2.22345
Man1a	3	2.22222										Fam193b	-2	-2.22345
H2-T23	2	2.22222										Lhfpl2	-2	-2.22346
Spock1	2	2.22222										Xpa	-2	-2.22422
Elovl5	2	2.22222										Pds5b	-2	-2.22443
C130075A20Rik	2	2.22222										Mapkbp1	-2	-2.22444
Crhbp	2	2.22222										Zfp772	-2	-2.22444
Bri3	1	2.22222										Adam11	-2	-2.22454
Mst1	1	2.22222										Palmd	-2	-2.22456
Cntnap1	1	2.22222										Rab22a	-2	-2.22557
Olfml1	1	2.22222										Lrrc10b	-2	-2.23211
Ccdc24	1	2.22222										Cacng6	-2	-2.23211
Ms4a6c	1	2.22222										Zcchc7	-2	-2.23221
Reep3	0	2.22222										Gins2	-2	-2.23222
Tgif1	0	2.22222										Tgfa	-2	-2.23222
Dmrtb1	1	2.22222										Prrc2a	-2	-2.23222
Rbm18	1	2.22222										Senp7	-2	-2.23233
Tph2	1	2.22222										Tekt5	-2	-2.23322
H2ac24	1	2.22222										Aqp11	-2	-2.23322
Cnga1	1	2.22222										Tprkb	-2	-2.23323
Rdh14	-1	2.22222										Wasf1	-2	-2.23332
Dnah12	1	2.22222										Pspn	-2	-2.23332
Rnd2	0	2.22222										Kitl	-2	-2.23333
Mrpl32	0	2.22222										Eef1akmt4	-2	-2.23333
Entpd7	2	2.22222										Bicral	-2	-2.23333
Mtmr10	0	2.22221										Tfpt	-2	-2.23333
Hyi	1	2.22221										Dock11	-2	-2.23333
Arhgdig	2	2.22221										Fibcd1	-2	-2.23333
Csf1r	1	2.22221										Clstn2	-2	-2.23333
Sema3e	2	2.22221										1500009L16Rik	-2	-2.23333
Atxn2	2	2.22221										Trpc5	-2	-2.23333
Tspyl1	3	2.22221										Hyou1	-2	-2.23333
Tprn	1	2.22221										Med13l	-2	-2.23334
Ccdc152	0	2.22221										Rnf207	-2	-2.23334
Kcnh4	1	2.22221										Fbn1	-2	-2.23334
Syne1	1	2.22211										Dcakd	-2	-2.23334
Theg	1	2.22211										Lrrc7	-2	-2.23343
Foxn1	1	2.22211										Faim	-2	-2.23343
Cckbr	2	2.22211										Tmcc2	-2	-2.23344
Shb	2	2.22211										Slc6a11	-2	-2.23345
Cd24a	1	2.22211										Thrsp	-2	-2.23346
Slc18a3	2	2.22211										Lor	-2	-2.23346
Apobr	2	2.22211										Tmem109	-2	-2.23432
Magt1	1	2.2221										Mta3	-2	-2.23433
Cnrip1	1	2.2221										Npr3	-2	-2.23433
Alas2	1	2.2221										2010204K13Rik	-2	-2.23444
Xrcc5	2	2.22201										Peli1	-2	-2.23446
Phlda3	2	2.22201										Bend4	-2	-2.23446
Ly6g6d	1	2.222										Fbxo21	-2	-2.23555
Nid1	2	2.22123										Ttc39c	-2	-2.23556
Frk	2	2.22122										Tdo2	-2	-2.23556
Sec61a1	2	2.22122										Palm	-2	-2.24444
Qdpr	1	2.22122										Dhodh	-2	-2.24445
Mat2a	1	2.22122										Mmp17	-2	-2.24445
Kcnn2	0	2.22122										Dhx33	-2	-2.24445
Cd59a	1	2.22122										Ebf3	-2	-2.24445
Ggnbp2	1	2.22113										Dnajc16	-2	-2.24446
Plpp1	0	2.22112										Dlg5	-2	-2.24446
Ppwd1	1	2.22112										B3galt5	-2	-2.24454
Crppa	-1	2.22112										Emc1	-2	-2.24456
Fmo2	3	2.22112										Mas1	-2	-2.24467
Sult4a1	2	2.22111										Dpp6	-2	-2.24553
H2-Ab1	1	2.22111										Unc5a	-2	-2.24556
1700097N02Rik	2	2.22111										Tgfbr3	-2	-2.24556
Cdh1	2	2.22111										Nbea	-2	-2.24556
Sv2b	2	2.22111										Kalrn	-2	-2.24556
Ctso	2	2.22111										Map1b	-2	-2.24568
Hecw2	1	2.22111										Gng7	-2	-2.25667
Mlf1	1	2.22111										Ppp1r13b	-2	-2.25667
Iscu	0	2.22111										Hdc	-2	-2.31111
Cenpx	2	2.22111										Hpca	-2	-2.31223
Kif21b	2	2.22111										Rsad2	-2	-2.3221
Cplx3	2	2.22111										Pole4	-2	-2.32222
Thrb	1	2.22111										Rbm24	-2	-2.32222
Gsr	1	2.22111										Sorbs1	-2	-2.32222
Slc44a4	1	2.2211										Rab4a	-2	-2.32235
Ptrh1	2	2.2211										Speg	-2	-2.32334
Tmem68	0	2.22109										Ppfia1	-2	-2.32344
Tyms	2	2.22101										Rpl14	-2	-2.32346
Hoxd1	1	2.221										Smoc2	-2	-2.3311
Adgrd1	2	2.221										Wipf2	-2	-2.33222
Camk1	2	2.221										Zdhhc12	-2	-2.333
Cdh20	1	2.221										Mndal	-2	-2.33322
Cela1	0	2.221										Slc30a2	-2	-2.33322
Impdh1	1	2.22099										Pcbd1	-2	-2.33322
Hmgcs2	1	2.22099										Cidea	-2	-2.33332
Htr7	1	2.22089										Wdtc1	-2	-2.33332
Mal2	1	2.22001										Ctr9	-2	-2.33332
Erich6	2	2.22										Kctd12	-2	-2.33333
Xdh	1	2.22										Slc9a5	-2	-2.33333
Lyz2	3	2.21344										Slc34a1	-2	-2.33333
Arsg	2	2.21332										D16Ertd472e	-2	-2.33333
St8sia5	2	2.21322										Cacna1c	-2	-2.33333
Hexb	1	2.21232										Zfp579	-2	-2.33333
Stxbp1	2	2.21223										Macrod1	-2	-2.33333
Foxj1	1	2.21222										Map10	-2	-2.33333
Itga6	1	2.21222										Iqgap2	-2	-2.33334
Zfp54	0	2.21222										Cnst	-2	-2.33334
Prrg2	2	2.21222										Pygb	-2	-2.33344
Slc7a4	2	2.21221										Fbxw17	-2	-2.33344
Sox8	2	2.21221										Rwdd3	-2	-2.33344
Smarcal1	2	2.21212										Cecr2	-2	-2.33344
Crot	2	2.21122										Pnmal2	-2	-2.33344
Crtac1	1	2.21121										Fam160a1	-2	-2.33344
C1qc	2	2.21112										Dnajb14	-2	-2.33345
St6galnac4	2	2.21112										Ezh1	-2	-2.33346
Pbx3	0	2.21112										Car4	-2	-2.33346
Relch	2	2.21112										Nos1	-2	-2.33356
Ftcd	1	2.21112										Tgfb2	-2	-2.33357
Plekho1	1	2.21112										Zxdc	-2	-2.33433
Tll2	0	2.21111										Dio2	-2	-2.33433
Adam10	2	2.21111										Pop7	-2	-2.33434
Pold3	1	2.21111										Zfp64	-2	-2.33444
Neurog3	2	2.21111										Mzf1	-2	-2.33444
Plpbp	2	2.21111										Matk	-2	-2.33444
S100a13	2	2.21111										Gtf2ird2	-2	-2.33445
Txnip	0	2.21111										Hap1	-2	-2.33458
Gm10419	2	2.2111										Camkk1	-2	-2.33468
1700047M11Rik	1	2.2111										Nexmif	-2	-2.33556
Galntl6	1	2.2111										Med12l	-2	-2.33556
Itpr3	2	2.2111										Tpd52l1	-2	-2.33556
Atp5j2	1	2.21101										Neurod1	-2	-2.33558
D3Ertd751e	1	2.211										Nsd1	-2	-2.33667
Spp1	2	2.211										Sidt1	-2	-2.34322
Cntrl	2	2.211										Stard5	-2	-2.34322
Jam3	2	2.21099										Nrp1	-2	-2.34333
Cpne8	0	2.21099										Mphosph6	-2	-2.34333
Grtp1	1	2.21001										Psmc3ip	-2	-2.34333
Tmem150b	1	2.21										Castor2	-2	-2.34334
Tmem198	2	2.21										Arfrp1	-2	-2.34344
Gls2	2	2.20999										Nt5dc2	-2	-2.34442
Gins4	2	2.20999										Acot13	-2	-2.34442
Car2	0	2.20999										Thyn1	-2	-2.34443
Kcnmb4	2	2.20999										Srgap3	-2	-2.34443
Olig1	2	2.20989										Socs7	-2	-2.34444
Rps27	2	2.209										Eps8	-2	-2.34444
Pcsk2	2	2.20122										Gprasp2	-2	-2.34444
Utrn	2	2.20089										Atf6b	-2	-2.34444
Tm7sf3	0	2.19999										Thumpd3	-2	-2.34445
Cyp27a1	1	2.19989										Thbs3	-2	-2.34445
Evi2a	0	2.19989										Sptbn4	-2	-2.34445
Aurka	0	2.19988										Krt10	-2	-2.34445
Ldlr	3	2.1989										Crlf1	-2	-2.34445
Sema6a	1	2.19888										Ptk2b	-2	-2.34446
Nectin3	0	2.13333										Crmp1	-2	-2.34455
Sirpa	2	2.13333										Oprl1	-2	-2.34456
Vwf	1	2.13333										Rfx1	-2	-2.34554
Nt5e	0	2.13322										Ak5	-2	-2.34556
Kif5c	3	2.12443										Grm5	-2	-2.34567
Aplp2	0	2.12343										Itga7	-2	-2.34668
Btbd10	1	2.12334										Mecp2	-2	-2.34678
Etfa	1	2.12323										Vstm2a	-2	-2.35444
Gprc5b	0	2.12322										Nfkb2	-2	-2.35554
Fancd2	2	2.12223										Zfp668	-2	-2.35556
Atp1a2	2	2.12223										Dgat2	-2	-2.35666
Mylk	1	2.12223										Dido1	-2	-2.35667
Slc44a1	0	2.12223										Nmb	-2	-2.43322
Ednra	0	2.12222										Slc46a1	-2	-2.43333
Elovl7	2	2.12222										Slc1a1	-2	-2.43433
Ppp1r12a	2	2.12222										Enah	-2	-2.43456
Rad51b	2	2.12222										Ssbp2	-2	-2.44332
Sparc	1	2.12222										Man2c1	-2	-2.44333
Pdp1	0	2.12222										Ercc1	-2	-2.44443
Unc5b	1	2.1222										Col19a1	-2	-2.44444
Rpe	0	2.12211										Cbx4	-2	-2.44444
Rbm43	2	2.12111										Hnrnph1	-2	-2.44445
Dcx	3	2.1211										Ago4	-2	-2.44446
Slc7a5	2	2.11445										Arf3	-2	-2.44455
Sspn	1	2.11322										Etv4	-2	-2.44455
Svil	1	2.11234										Pde1b	-2	-2.44456
Rnf13	1	2.11234										Tub	-2	-2.44456
Vamp3	3	2.11233										Denn2b	-2	-2.44556
Tmc6	1	2.11233										Ccpg1	-2	-2.45556
Gal	1	2.11223										Ccdc85a	-2	-2.45556
Rgs10	0	2.112										Gabrd	-2	-2.45556
Mbp	2	2.11133										Tspan33	-2	-2.45556
Hcfc2	1	2.11123										Ncdn	-2	-2.45556
Tmem106a	1	2.11122										Limd2	-2	-2.45557
Sppl2a	1	2.11122										Grid1	-2	-2.45557
Marchf9	1	2.11122										Rfx3	-2	-2.45567
Mog	0	2.11122										Ccnd2	-2	-2.45667
Htr5b	1	2.11121										Klhl26	-2	-2.45678
Serinc2	3	2.11111										Thra	-2	-2.55556
Sytl2	1	2.11111										Icam5	-2	-2.56667
Hapln4	3	2.11111										Spidr	-2	-3.22111
Oas1e	2	2.11111										Wipf3	-2	-3.22222
1110032F04Rik	1	2.11111										Ylpm1	-2	-3.22223
Gm45716	1	2.11111										Olfml2b	-2	-3.22234
Bola2	1	2.11111										Atxn1	-2	-3.22345
Qk	0	2.11111										Paxbp1	-2	-3.32211
Nrn1	1	2.11111										Ptgr1	-2	-3.32234
Tk1	0	2.11111										Trhr	-2	-3.32343
Tmem132d	2	2.11111										Stard13	-2	-3.33211
Fstl5	2	2.1111										Rasgrf2	-2	-3.33221
Col4a5	1	2.1111										Wnt5a	-2	-3.33322
Lox	0	2.1111										Shisa6	-2	-3.33322
Nsd2	2	2.11101										Prrt1	-2	-3.33324
Ntm	0	2.11101										Galnt17	-2	-3.33333
Rasgrp4	2	2.11101										Maml2	-2	-3.33333
Lpin2	0	2.111										Fbxl16	-2	-3.33333
Lmnb2	2	2.111										Rbx1	-2	-3.33343
Esrrg	1	2.11099										Il1r1	-2	-3.33344
Eif1	-1	2.11089										Wnt16	-2	-3.33344
Sostdc1	0	2.11011										Mpp2	-2	-3.33443
Ndufb11	0	2.1101										Aldh9a1	-2	-3.33443
Creb1	3	2.11001										Pgbd5	-2	-3.33443
Tubb2a-ps2	0	2.11001										Frmd4b	-2	-3.33444
Crygs	1	2.11										Tbc1d16	-2	-3.33444
Il13ra1	2	2.10989										Neurl1b	-2	-3.33445
4932438A13Rik	1	2.10989										Nanos1	-2	-3.33446
Tnfaip8	1	2.10977										Pip5k1b	-2	-3.33455
Paqr9	0	2.109										Gtf2f2	-2	-3.33456
S100a16	1	2.10889										Cdip1	-2	-3.33556
Fmo5	-1	2.1011										Khdrbs2	-2	-3.34333
Adra2c	0	2.101										Rbfox3	-2	-3.34433
Pld1	3	2.10001										Tbc1d8b	-2	-3.34444
Rab8b	0	2.1										Samd12	-2	-3.34444
Champ1	-1	2.1										Synrg	-2	-3.34446
Gmeb2	2	2.1										Slc39a3	-2	-3.34455
Acvr1	1	2.09999										Thsd7a	-2	-3.34456
Slc10a1	1	2.09989										Cebpd	-2	-3.34556
Dkk3	0	2.09989										Smpdl3b	-2	-3.35554
Prss35	1	2.089										Pde10a	-2	-3.35667
Fam13c	1	2.08888										Cradd	-2	-3.43333
Csnk2a2	0	2.08878										Syt7	-2	-3.43333
Ackr3	1	2.01111										Htr1a	-2	-3.43346
Hepacam	1	2.00011										Mycl	-2	-3.44322
Smyd4	1	2										Dgkh	-2	-3.44333
Gpam	1	2										Tubgcp2	-2	-3.44333
B4galt2	2	1.99999										Zfp827	-2	-3.44433
Grm1	0	1.98878										Pdzd3	-2	-3.44446
Rasd1	0	1.88889										Lrrn4	-2	-3.44456
Rnd3	2	1.56666										Actn2	-2	-3.44556
Ltbp1	4	1.55555										Bhlhe22	-2	-3.44667
Rgs5	1	1.55544										Btbd9	-2	-3.45567
Ipo5	3	1.45667										Actl6b	-2	-3.45667
Elk3	2	1.45667										Pdxk	-2	-3.55545
Rbms1	2	1.45567										Scn8a	-2	-3.55556
Stk39	2	1.45567										Jun	-2	-4.44444
Pcdh7	4	1.45556										Mcm6	-2	-4.44457
Cd44	-1	1.45556										Fndc1	-2	-4.54444
Mtmr2	-1	1.45433										Chka	-3	-2.111
Tmeff1	3	1.44568										Cand1	-3	-2.11121
Arhgap31	2	1.44567										Nktr	-3	-2.11122
Dusp26	2	1.44557										B3gat1	-3	-2.11225
Dpm1	1	1.44544										Carmil3	-3	-2.12211
Eps15	2	1.44455										Nphp1	-3	-2.21011
Lmna	1	1.44445										Slc27a2	-3	-2.21111
Pde1a	1	1.44444										Camta2	-3	-2.21333
Cttnbp2nl	0	1.44444										Hnrnpm	-3	-2.22112
Gpx1	2	1.44444										Arhgap21	-3	-2.22211
Aqp4	1	1.44444										Exosc10	-3	-2.22211
Rrbp1	0	1.44444										Vrk1	-3	-2.22222
Ptgr2	2	1.44443										Gm43843	-3	-2.22223
Nupr1	2	1.44434										Sfswap	-3	-2.22223
P2rx4	1	1.44345										Lgr6	-3	-2.22223
Cd1d1	0	1.44333										Slc6a15	-3	-2.22224
Sema4a	2	1.44222										Ogn	-3	-2.22233
Efhd2	2	1.43444										Cars2	-3	-2.22322
Mecom	1	1.43444										Csmd3	-3	-2.22333
Stac2	2	1.43334										A830082K12Rik	-3	-2.22333
Slc41a3	0	1.43332										Dph7	-3	-2.22333
Tmod3	1	1.43222										Gm13889	-3	-2.22334
Inpp5a	1	1.35556										Chic2	-3	-2.22334
Trp53inp2	2	1.35556										Vps13c	-3	-2.22334
Slc36a1	2	1.35556										Atxn7	-3	-2.22344
Rida	2	1.35556										Alg3	-3	-2.22345
Sccpdh	1	1.35556										Pcdh1	-3	-2.22357
Gng12	2	1.35555										Cspp1	-3	-2.22455
Eif5	-1	1.35554										Bcan	-3	-2.22457
Ctsz	3	1.35446										Trp63	-3	-2.23332
Psmc6	1	1.34667										Sugp1	-3	-2.23336
Arhgap29	2	1.34567										Icam4	-3	-2.23347
Sh3glb1	2	1.34557										Rbbp6	-3	-2.23444
Elf1	0	1.34556										Smpd2	-3	-2.23444
Lst1	1	1.34556										Crocc	-3	-2.23444
Tmem218	1	1.34556										Lcorl	-3	-2.23444
Pmfbp1	1	1.34555										Ift122	-3	-2.23456
Sstr2	2	1.34457										Snrpb	-3	-2.23457
Rcan2	2	1.34456										Tenm2	-3	-2.23543
Trim13	1	1.34456										Tnrc18	-3	-2.23557
Snx4	1	1.34446										Sf3a1	-3	-2.23566
Necab3	2	1.34446										Ccnl2	-3	-2.24333
Per2	2	1.34446										Lypd1	-3	-2.24444
Vasn	2	1.34446										Jph3	-3	-2.24446
Sc5d	2	1.34445										Rdm1	-3	-2.24544
Fam126b	2	1.34445										Ankrd10	-3	-2.32111
Flywch2	2	1.34444										Cpsf6	-3	-2.32211
Abi3bp	2	1.34444										Bcl9	-3	-2.32232
Tmeff2	1	1.34444										Lrrn1	-3	-2.32333
Wnt10b	2	1.34444										Gabra5	-3	-2.33211
Clu	0	1.34444										Dhrs3	-3	-2.33212
Vmp1	2	1.34444										Pfas	-3	-2.33311
Ttll7	2	1.34444										Efcab1	-3	-2.33322
Smad7	1	1.34444										Ctbp2	-3	-2.33323
Tnfrsf11b	2	1.34443										Srek1	-3	-2.33323
Ptpn12	2	1.34433										Srsf6	-3	-2.33333
Anxa2	1	1.34333										Acvr2a	-3	-2.33343
Tvp23a	2	1.34333										Cbfa2t3	-3	-2.33347
Fermt2	1	1.34332										Cenpv	-3	-2.33347
Stmn4	2	1.33568										Tenm1	-3	-2.33356
Anxa1	2	1.33567										Prrc2b	-3	-2.33356
Stmn3	1	1.33556										Nr3c2	-3	-2.33357
Ccna2	0	1.33543										Gpr27	-3	-2.33422
Eif3c	2	1.33456										Mapk8ip2	-3	-2.33433
Mdh1	2	1.33456										Pex6	-3	-2.33443
Omg	0	1.33454										Insig2	-3	-2.33444
Efcab14	-1	1.33445										Cxcl12	-3	-2.33444
Nrep	2	1.33444										Plppr4	-3	-2.33444
Wnt2	1	1.33444										Diaph2	-3	-2.33445
Lamtor3	0	1.33444										Srrm4	-3	-2.33456
Stk40	2	1.33444										Msl3l2	-3	-2.33457
Slc25a4	1	1.33444										Igsf1	-3	-2.34443
Enpp1	3	1.33443										Rprd1a	-3	-2.34443
Rmi1	0	1.33442										Elavl1	-3	-2.34443
Pxk	1	1.33433										Rgs12	-3	-2.34444
Fgd4	1	1.33432										Lgi1	-3	-2.34444
Vps35	2	1.33356										Tmem150c	-3	-2.34444
Arhgdib	2	1.33356										Hrk	-3	-2.34445
Cd164l2	1	1.33356										Spata2	-3	-2.34445
Dlg1	1	1.33356										Tmem131	-3	-2.34454
Lrrc8c	2	1.33346										Czib	-3	-2.34456
Hells	3	1.33346										Arhgef25	-3	-2.34467
Ndel1	1	1.33345										Grhpr	-3	-2.34544
Syncrip	3	1.33344										Zmym3	-3	-2.34556
Tagln3	2	1.33344										Ppp1r16b	-3	-2.34567
Igfbp4	2	1.33344										Kcnip2	-3	-2.34667
Zdhhc9	1	1.33344										Chrm1	-3	-2.35554
Glipr2	1	1.33344										Faah	-3	-2.35556
Eif1ad	2	1.33344										Carmil1	-3	-2.35557
Tnmd	-1	1.33343										Card10	-3	-2.35656
Rgs6	1	1.33334										Mfge8	-3	-2.36667
Cops9	1	1.33334										St8sia4	-3	-2.43322
Dennd11	1	1.33334										Adcy9	-3	-2.43446
Rras	1	1.33334										Adcyap1r1	-3	-2.44333
Matn3	0	1.33334										Timp4	-3	-2.44422
Drc3	2	1.33334										Tmtc4	-3	-2.44432
Ttk	1	1.33334										Lmo1	-3	-2.44444
Ivns1abp	2	1.33334										Jph4	-3	-2.44444
Grm8	2	1.33334										Mapk14	-3	-2.44444
Pcsk6	1	1.33334										Unc80	-3	-2.44445
Irx4	0	1.33333										Ppfia4	-3	-2.44454
Tac2	2	1.33333										Hspa2	-3	-2.44457
Kcnd1	2	1.33333										Scn2b	-3	-2.44457
Tdgf1	2	1.33333										Lrrtm1	-3	-2.44556
Tlcd1	2	1.33333										Per3	-3	-2.44556
Septin4	1	1.33333										Pnck	-3	-2.44557
Arih1	1	1.33333										Ran	-3	-2.44557
Tgfbi	1	1.33333										Spon1	-3	-2.44567
Cetn2	0	1.33333										Pbx2	-3	-2.44567
Pappa	0	1.33333										Bcl6	-3	-2.45444
Ddx58	-1	1.33333										Pcdh20	-3	-2.45444
Cox7b	1	1.33333										Hpcal1	-3	-2.45556
Plk3	1	1.33333										Slc29a4	-3	-2.45556
Kif1b	1	1.33333										Cdhr1	-3	-2.45557
Glce	1	1.33332										Mtrr	-3	-2.45778
Hcn1	1	1.33332										Nfib	-3	-2.46656
Nrg3	1	1.33332										Mdga1	-3	-3.22111
Cldn1	1	1.33332										Psrc1	-3	-3.22222
Ugdh	1	1.33324										Cpne7	-3	-3.22222
Sox4	1	1.33323										Fam214a	-3	-3.22233
Cpt2	0	1.33322										Capn5	-3	-3.22233
Sall1	1	1.33322										Esyt3	-3	-3.22333
Gtf2e2	0	1.33322										Cygb	-3	-3.23222
Tvp23b	2	1.33322										Odf2	-3	-3.23336
Mapk8ip1	1	1.33322										Gria1	-3	-3.25556
Rbm7	-1	1.33322										Cemip	-3	-3.32233
Gabrg2	2	1.33321										Diaph1	-3	-3.32344
Sox10	0	1.3332										Trim71	-3	-3.33333
Glycam1	0	1.33234										Flrt3	-3	-3.33333
Satb1	2	1.33233										H2bc21	-3	-3.33333
Six4	2	1.33222										Rapgef2	-3	-3.33333
Tmem40	2	1.33222										Cblb	-3	-3.33345
Ucma	1	1.33222										Sema6c	-3	-3.33347
Tsc22d4	1	1.33222										Rftn2	-3	-3.33433
Cept1	0	1.33222										Nfat5	-3	-3.33444
Tead3	1	1.33211										Chrna7	-3	-3.33444
Cdca7	-1	1.33211										Sema4f	-3	-3.33556
Cdh11	2	1.33211										Dusp11	-3	-3.34433
Glis1	1	1.32344										Mllt6	-3	-3.34445
Nus1	1	1.32344										Kif26b	-3	-3.34446
Cdh10	1	1.32344										Gss	-3	-3.34456
Vcan	-1	1.32333										Mtfp1	-3	-3.34456
Nefh	3	1.32333										Sowaha	-3	-3.34557
Ap2b1	2	1.32333										C2cd2l	-3	-3.34667
Ybx3	1	1.32332										Syt17	-3	-3.43222
Pxn	-1	1.32332										Il1rap	-3	-3.43322
Bcat1	1	1.32322										Mbd5	-3	-3.44333
Vopp1	1	1.32233										Prdm8	-3	-3.44333
Naa50	2	1.32222										Pde7b	-3	-3.44422
Pitpna	2	1.32222										Chst9	-3	-3.44433
Grem2	0	1.32222										Tspan18	-3	-3.44444
Phtf2	2	1.32221										Tafa2	-3	-3.44444
Tlr4	1	1.3222										Calb1	-3	-3.44444
Rhbdd1	1	1.32211										Amer3	-3	-3.44445
Nrsn1	2	1.32211										Prdm5	-3	-3.44446
Ywhag	1	1.322										Bri3bp	-3	-3.44446
Epha7	0	1.32123										Amigo1	-3	-3.44446
Myh1	1	1.32111										Pak3	-3	-3.44544
Rarb	1	1.3211										Dcc	-3	-3.44546
Serinc5	-1	1.321										Jph1	-3	-3.44778
F3	-1	1.321										St6galnac5	-3	-3.45555
Mal	2	1.25667										Camkv	-3	-3.45556
Sucla2	0	1.25656										Tor1b	-3	-3.45566
Usp53	1	1.25567										Bcl11b	-3	-3.45668
Chrm3	1	1.25567										Map3k4	-3	-3.45678
Cpxm2	1	1.25556										Gdf10	-3	-3.55544
Pros1	0	1.25556										Ahcyl2	-3	-3.55556
Dram2	0	1.25444										Lman2l	-3	-3.55556
Cntn4	2	1.24667										Adcy1	-3	-3.55556
Lgals2	1	1.24667										Ryr1	-3	-3.57778
Mcm3	1	1.24567										Abcc8	-3	-3.66667
Rcan1	1	1.24557										Trpm3	-3	-4.44433
Ctsl	2	1.24556										Efnb3	-3	-4.44444
Psmb10	1	1.24556										Lct	-3	-4.44444
Arhgap23	2	1.24556										Pdia6	-3	-4.44444
Inmt	2	1.24556										Kcnq3	-3	-4.44445
Ano10	1	1.24555										Cacna1d	-3	-4.45667
Thy1	2	1.24554										Ntf3	-3	-4.54444
Yes1	0	1.24554										Kbtbd11	-3	-4.55556
Pdlim4	1	1.24545										Kctd4	-3	-4.55556
Vapa	2	1.24457										Foxo1	-3	-4.55667
Plcb1	2	1.24445										Auts2	-3	-4.66667
Arpc1b	1	1.24445										Dsp	-3	-5.55444
Epsti1	1	1.24444										Slc4a4	-3	-5.55545
Tor1aip2	0	1.24444										Sipa1l2	-3	-5.55556
Mchr1	0	1.24444										Slit1	-3	-5.55667
Ap5m1	2	1.24444										Ntrk3	-4	-2.22333
Hsd17b12	0	1.24444										Faim2	-4	-2.23333
Agfg1	2	1.24443										Zfat	-4	-2.33334
Ehd2	-1	1.24443										Ints10	-4	-2.33344
Kdelr2	0	1.24436										Gck	-4	-2.33356
Dhps	2	1.24433										Ddn	-4	-2.34442
Atp6v1b2	2	1.24433										Mast3	-4	-2.34457
Mgat5	2	1.24433										Mpdz	-4	-2.34668
Rgs17	2	1.24333										Arrb2	-4	-2.35567
Ckap4	1	1.24321										Mcf2l	-4	-2.44333
Elovl1	3	1.23567										Plvap	-4	-2.44334
Hmgcs1	2	1.23566										Traf4	-4	-2.44444
Tpm1	2	1.23566										Bptf	-4	-2.45656
Snx5	1	1.23558										Eftud2	-4	-2.45667
Cdo1	1	1.23557										Dapk1	-4	-2.54445
Higd1a	1	1.23556										Zbtb16	-4	-2.55578
Mad2l1	1	1.23556										Negr1	-4	-3.33233
Avpi1	2	1.23555										Rbm33	-4	-3.33336
Cldnd1	2	1.23544										Rab27a	-4	-3.33446
Smarcad1	1	1.23544										Elfn2	-4	-3.33446
Ikbkg	2	1.23467										Flt3	-4	-3.34567
Tm2d2	0	1.23466										Zfhx2	-4	-3.44443
Jup	1	1.23456										Arhgef28	-4	-3.44556
Gpcpd1	1	1.23456										Camk2b	-4	-3.44556
Unc13b	3	1.23455										Nlgn3	-4	-3.44567
Ankrd40	1	1.23455										Foxk1	-4	-3.45556
Txndc17	0	1.23454										Cdon	-4	-3.45667
Lbh	2	1.23447										Ahi1	-4	-3.45778
Sfxn3	2	1.23446										Sptb	-4	-3.46667
Ppp6c	2	1.23445										Nhsl2	-4	-3.55556
Cdh23	1	1.23445										Kirrel3	-4	-3.55556
Chchd10	2	1.23445										Add2	-4	-3.56556
Tm6sf1	1	1.23445										Gpr12	-4	-3.66667
Irs3	1	1.23445										Nfia	-4	-4.46556
Tmem45b	1	1.23445										Itga4	-4	-4.55555
Hspb6	2	1.23445										Tnxb	-4	-4.55556
Atp6v1c1	1	1.23445										Rasgrf1	-4	-4.56667
Fam135a	1	1.23445										Doc2b	-4	-5.44444
Tmem125	2	1.23444										Pcdh19	-4	-5.55556
Chil1	2	1.23444										Fat4	-4	-5.55556
Dach2	2	1.23444										Akt3	-4	-5.55556
Bcap31	2	1.23444										Itsn1	-4	-5.57778
Cltc	2	1.23444										Map1a	-5	-3.44567
Brinp1	2	1.23444										Isoc1	-5	-3.66667
Trem2	1	1.23444										Nedd4l	-5	-4.46778
Mis18bp1	0	1.23444										Scn3b	-5	-4.55556
Comt	2	1.23444										Zfp316	-5	-5.55567
Lao1	0	1.23444
Akirin2	1	1.23443
Ypel5	1	1.23443
Tex9	0	1.23443
Ints7	1	1.23433
Mlx	1	1.23433
Ppp3cb	2	1.23433
Tmem14a	1	1.23433
Id2	1	1.23433
Ccn3	0	1.23433
Scarb2	2	1.23366
Tasp1	2	1.23356
Dmkn	1	1.23346
Gna14	0	1.23345
Slc5a1	0	1.23345
Fam111a	2	1.23344
Arhgap9	1	1.23344
Abcc9	2	1.23344
Gap43	2	1.23344
Adam19	3	1.23344
Cul2	3	1.23344
Aqp6	2	1.23344
Rtl8c	2	1.23344
Tamalin	1	1.23344
Spata18	1	1.23344
Eif1a	1	1.23344
Card19	0	1.23344
Fzd6	2	1.23344
Oas1b	1	1.23344
Slc49a4	1	1.23343
Snap25	2	1.23342
Psat1	0	1.23341
Med8	1	1.23336
Angptl2	0	1.23335
Pawr	1	1.23335
Cdkn3	1	1.23334
Aym1	2	1.23334
Slc41a2	2	1.23334
Nlk	1	1.23334
Edaradd	1	1.23334
Slc22a21	1	1.23334
Plscr2	1	1.23334
Fzd7	-1	1.23334
Mtmr9	3	1.23334
Gal3st1	1	1.23334
Galc	1	1.23334
Scg3	1	1.23334
Whrn	1	1.23334
Rwdd2a	1	1.23333
Gpnmb	1	1.23333
Aqp3	0	1.23333
Gad2	2	1.23333
Aqp7	1	1.23333
1810073O08Rik	2	1.23333
Plcxd1	1	1.23333
Fhod3	1	1.23333
Creb3	1	1.23333
Slc6a6	1	1.23333
Edem1	1	1.23333
Hk2	0	1.23333
Ccsap	0	1.23333
Capn11	2	1.23333
Rin2	1	1.23333
Elp5	1	1.23333
Plac8	1	1.23333
Leprot	0	1.23333
Zbtb11	2	1.23333
Slf1	2	1.23333
Mxra8	0	1.23333
Itk	-1	1.23333
Vcam1	1	1.23333
Rnf19b	1	1.23333
Kcnh2	2	1.23332
Pign	2	1.23332
Thbd	1	1.23332
Lman2	0	1.23332
Rpgr	2	1.23332
Ccdc88c	-1	1.23332
Col5a3	1	1.23331
Rangap1	2	1.23323
Bcap29	0	1.23323
Etv3	1	1.23322
Cxcr4	0	1.23322
Zbtb10	2	1.23322
Ccng2	-1	1.23322
2900064F13Rik	3	1.23322
Odf2l	2	1.23322
Ttc9	1	1.23322
Adamts6	1	1.23322
Lman1	0	1.23322
Fpr2	2	1.23321
Cdh19	2	1.23321
Ier5l	1	1.23311
Fgl2	0	1.23311
Raph1	2	1.23233
Ntan1	2	1.23233
Sdhaf2	0	1.23223
Eif5a2	1	1.23223
Rab6b	1	1.23223
Rap1a	0	1.23222
Sdc1	0	1.23222
Cnot7	2	1.23222
Bbip1	2	1.23222
Lrpap1	0	1.23222
Hs6st2	2	1.23222
Med30	1	1.23222
Rbp4	2	1.23222
Tagln	1	1.23222
Sprr1a	0	1.23222
Rnf130	0	1.23221
Snrpb2	-1	1.2322
Lingo1	1	1.23211
Pdlim2	0	1.23211
Asgr1	1	1.23112
Lin7a	2	1.23111
Gjb1	1	1.23111
Cyp4v3	0	1.23111
Adora2b	-1	1.22556
Cdc27	0	1.22555
Slc13a3	2	1.22456
Rnf139	1	1.22456
BC004004	2	1.22456
Cntn3	2	1.22447
Sertad1	2	1.22446
Bud31	2	1.22446
Vegfa	2	1.22446
Flt4	0	1.22445
Cinp	2	1.22444
Zfp931	2	1.22444
Edn3	1	1.22444
Shisa4	2	1.22444
Spsb1	2	1.22443
Chsy3	2	1.22443
F7	0	1.22443
Itm2a	1	1.22433
Golph3	2	1.22433
Pgr	1	1.22432
Col6a2	1	1.22356
Fap	1	1.22354
Tdrp	0	1.22354
C3ar1	1	1.22347
Stx7	2	1.22346
2510039O18Rik	3	1.22346
Nudcd2	1	1.22346
Neil3	1	1.22346
Kcnj12	1	1.22346
Mapk12	2	1.22345
Hkdc1	1	1.22345
Mcl1	1	1.22345
Capn12	1	1.22345
Csf3r	1	1.22345
Ddx20	0	1.22345
Cdk18	3	1.22344
Greb1	3	1.22344
Plscr3	2	1.22344
Rad18	-1	1.22344
Rasl11b	1	1.22344
Fbxo8	0	1.22344
Sval1	0	1.22344
Ect2	0	1.22344
Ostf1	0	1.22344
Vill	1	1.22344
Tjp2	1	1.22344
Sh3bgrl3	2	1.22343
Thap4	2	1.22343
Emc3	1	1.22335
Pilra	3	1.22335
Vxn	2	1.22334
Pmepa1	2	1.22334
Cfd	0	1.22334
Tuba4a	2	1.22334
Nat1	0	1.22334
Pon3	1	1.22334
Pim3	0	1.22334
Uap1l1	2	1.22333
Arhgef15	2	1.22333
Tmem232	1	1.22333
Adcy7	1	1.22333
Fgr	1	1.22333
Ccn1	1	1.22333
Coch	2	1.22333
Nars2	0	1.22333
Fam189a2	0	1.22333
Xxylt1	2	1.22333
Vldlr	2	1.22333
Tcte2	2	1.22333
4931406C07Rik	1	1.22333
Slc37a4	1	1.22333
Rps11	1	1.22333
Flnc	1	1.22333
Akr1c12	1	1.22333
Svs5	0	1.22333
Cntf	0	1.22333
Oaz1	0	1.22333
Ece1	2	1.22333
Ms4a1	2	1.22333
Ucp3	0	1.22333
Rhcg	0	1.22333
Trib3	1	1.22333
Pcgf2	2	1.22333
Ttc1	0	1.22333
Uchl4	2	1.22333
Nxph3	2	1.22332
Nfe2l3	0	1.22332
Gnptab	1	1.22332
Hsph1	0	1.22332
Snx33	0	1.22332
Rai14	2	1.22331
Prr5l	1	1.22331
Myb	0	1.2233
Slc16a4	1	1.22323
Col9a2	1	1.22323
Dnaja1	1	1.22323
AW112010	2	1.22322
Lepr	2	1.22322
Map3k7	0	1.22322
Rasgef1b	2	1.22322
Stam	2	1.22322
Inpp5f	0	1.22322
Slc23a2	2	1.22322
Vash2	0	1.22322
Shoc2	1	1.22321
Plxnb3	0	1.22321
Slc25a20	0	1.22321
Gtpbp4	2	1.22246
Atp1b2	2	1.22246
Bcl3	2	1.22245
Cox7a1	2	1.22245
Fancm	1	1.22244
Ly6a	2	1.22244
B4galt1	1	1.22244
Churc1	1	1.22244
Gpatch4	2	1.22244
Gatm	2	1.22243
Hrh2	1	1.22236
Pcp4l1	2	1.22236
Lmbr1l	0	1.22235
Lhfp	2	1.22234
Trmt6	0	1.22234
Dstn	0	1.22234
Rtkn	2	1.22234
Nipal4	1	1.22234
Trim30d	1	1.22233
Asph	0	1.22233
Top2a	1	1.22233
Oga	2	1.22233
9130017K11Rik	1	1.22233
Gnpda2	2	1.22233
Dusp3	1	1.22233
Phax	1	1.22233
Slc35d2	1	1.22233
Tbc1d12	0	1.22233
Eif4a1	0	1.22233
Septin2	-1	1.22233
Tmem202	2	1.22233
F8	0	1.22233
Retn	0	1.22233
Akr1c14	1	1.22233
Abhd17b	2	1.22233
Dkkl1	1	1.22233
Pga5	0	1.22233
Prkacb	1	1.22233
Cfap52	0	1.22233
Htr2b	1	1.22233
Hpf1	0	1.22232
Nckap1l	2	1.22232
Slc25a13	2	1.22232
Foxo4	0	1.22232
Itgb3	1	1.22232
Klf17	1	1.22232
Itgb6	1	1.22232
Actl6a	-1	1.22232
Ino80b	2	1.22231
Prc1	0	1.2223
Mcm10	0	1.22225
Gpr160	1	1.22224
Jcad	1	1.22224
Slc6a8	1	1.22224
Olfm2	1	1.22224
Bcl6b	2	1.22224
Abca12	0	1.22223
Pdik1l	2	1.22223
Crct1	2	1.22223
Mep1a	0	1.22223
Nlrc5	1	1.22223
Kcnk5	1	1.22223
Bnip3	2	1.22223
Spesp1	2	1.22223
Tbl1x	1	1.22223
Nfkbib	1	1.22223
Trim60	1	1.22223
1700019D03Rik	1	1.22223
Mall	1	1.22223
Cdca5	1	1.22223
Sarnp	0	1.22223
2310057M21Rik	2	1.22223
Hivep1	1	1.22223
Grp	1	1.22223
Nefm	1	1.22223
Tmod1	1	1.22223
Asap1	2	1.22223
Calm3	2	1.22223
1700028P14Rik	2	1.22222
Nxph1	1	1.22222
A230009B12Rik	1	1.22222
Dcst1	0	1.22222
H2-Q6	1	1.22222
Clasp2	1	1.22222
Jak2	1	1.22222
Igkv15-103	0	1.22222
Atp12a	0	1.22222
Gskip	-1	1.22222
Prr9	2	1.22222
Mir22hg	2	1.22222
Erlin1	2	1.22222
Sgk1	1	1.22222
Rhoj	0	1.22222
Vegfd	0	1.22222
Ripor3	0	1.22222
Trappc2	0	1.22222
Ergic1	3	1.22222
Bbs5	3	1.22222
Spred1	2	1.22222
B230206L02Rik	2	1.22222
Gm13340	2	1.22222
1700066M21Rik	2	1.22222
H2-T24	2	1.22222
Fbxo30	2	1.22222
Ocm	1	1.22222
BC043934	1	1.22222
Fabp3	1	1.22222
Zc2hc1a	1	1.22222
Akr1b10	1	1.22222
Fhad1	1	1.22222
St8sia6	1	1.22222
Rps26	1	1.22222
Ass1	1	1.22222
Napb	1	1.22222
Ccdc141	1	1.22222
Gm26673	1	1.22222
Olr718	1	1.22222
Trim34	1	1.22222
Snx13	1	1.22222
Adamtsl4	1	1.22222
Lce1i	1	1.22222
Micos13	0	1.22222
Flg	0	1.22222
Ccl27	0	1.22222
Olr1012	0	1.22222
RT1-N3	0	1.22222
Bloc1s2	0	1.22222
Bmper	2	1.22222
Gm50012	2	1.22222
Rnf217	1	1.22222
Tspear	1	1.22222
Dnah3	1	1.22222
Dab2	0	1.22222
Bpnt2	2	1.22222
Bcorl1	2	1.22222
Ndufa4	2	1.22222
Epdr1	1	1.22222
Cenpo	1	1.22222
Wnt8b	-1	1.22222
Gk5	-1	1.22222
Gpr62	1	1.22222
Wee1	2	1.22222
Pld3	1	1.22222
Dbi	2	1.22221
Ncan	2	1.22221
Ext1	1	1.22221
Pnpt1	2	1.22221
Ccdc158	1	1.22221
Cadm3	2	1.22221
Uba6	1	1.22221
Tppp3	1	1.22221
Spink10	1	1.22221
Ubxn10	-1	1.22221
Stx4a	1	1.2222
Fam216a	0	1.22213
Psmd5	1	1.22213
Kcnk3	2	1.22212
Garnl3	1	1.22212
Fut9	1	1.22212
Ccnd1	0	1.22212
Kcnt1	1	1.22212
Smim19	2	1.22212
Cpox	0	1.22212
P2ry2	-1	1.22211
Slc22a3	1	1.22211
Fbxl22	0	1.22211
Tfap2c	-1	1.22211
Allc	1	1.22211
2510009E07Rik	2	1.22211
Prss37	2	1.22211
Pamr1	1	1.22211
Rabif	1	1.22211
Grin3b	1	1.22211
Mia2	0	1.22211
Ubr3	2	1.22211
Gfap	1	1.22211
Ubfd1	0	1.22211
Serping1	0	1.22211
Pls3	0	1.22211
Retnla	0	1.22211
Rnf138	1	1.22211
Gm18990	1	1.22211
Fam98c	1	1.22211
C77080	1	1.2221
Npm1	1	1.2221
Pctp	0	1.2221
Mien1	0	1.2221
Col18a1	0	1.2221
Cp	1	1.2221
Crygd	0	1.22201
Adamts12	-1	1.222
Mfsd12	1	1.222
Apex2	0	1.222
1110038F14Rik	0	1.222
Aldh1a3	2	1.22146
Uqcrfs1	1	1.22135
Cdh7	2	1.22133
Uba3	1	1.22124
Emc7	1	1.22123
Sulf2	2	1.22123
Hacd3	1	1.22123
Tmem176b	0	1.22123
Kremen1	0	1.22122
Rab7b	1	1.22122
Pdcd10	0	1.22122
Mei1	1	1.22122
Hdlbp	1	1.22122
Ttyh2	0	1.22122
Ccdc80	3	1.22122
Slc13a5	1	1.2212
Clec4a3	3	1.22113
Tfpi2	1	1.22112
Cd300lf	1	1.22112
Casp9	2	1.22112
Nmrk1	0	1.22112
Adcy2	1	1.22111
Brat1	1	1.22111
Rgs16	1	1.22111
Arid5b	1	1.22111
Myl12a	1	1.22111
Cdc42se1	0	1.22111
Slirp	-1	1.22111
Tmem117	-1	1.22111
Siah3	-1	1.22111
Siglecf	-1	1.22111
Flrt1	1	1.22111
Tmtc2	1	1.22111
Me1	0	1.22111
Kpna3	0	1.22111
Tom1l1	2	1.22111
Angpt4	1	1.2211
Prox2	1	1.2211
Arrdc4	0	1.2211
Usp46	0	1.2211
Mgp	1	1.2211
Ube3a	0	1.2211
Ddo	0	1.22109
Aqp1	1	1.22101
Folh1	0	1.22101
Slc38a2	2	1.221
Rarres2	0	1.221
Usp29	0	1.221
Ube2d1	0	1.221
Tkt	1	1.221
Dip2b	1	1.221
Pias2	0	1.221
Pfkfb2	-1	1.2209
Fli1	2	1.22011
Prss23os	1	1.22
Mcm8	-1	1.22
Osbpl10	1	1.21999
Rab15	1	1.21999
Rabac1	0	1.2199
Socs3	2	1.21345
Foxk2	1	1.21345
Mrrf	2	1.21344
Lypla1	2	1.21334
Siglec1	0	1.21334
Dnajc10	2	1.21334
Wnt5b	1	1.21332
Socs4	0	1.21321
Btrc	1	1.21233
Bcl7c	1	1.21233
Hhip	2	1.21223
Ric8a	1	1.21222
Sel1l	1	1.21222
Aldh3a1	1	1.21222
Ankef1	-1	1.21222
Atp2b1	1	1.21222
Aqp5	2	1.21222
Gsto2	-1	1.21221
Cmtm8	-1	1.21221
Tcerg1	0	1.2122
Kcnh7	1	1.21211
Napa	2	1.2121
Iqsec1	1	1.2121
Ptpn4	2	1.21134
Pex13	1	1.21134
Gnai3	0	1.21133
Tax1bp1	0	1.21132
Slc17a6	0	1.21124
Kif1c	-1	1.21123
Dnmt3b	-1	1.21123
Art5	1	1.21123
Acsl6	0	1.21123
Nox4	2	1.21122
Tnfsf13b	1	1.21122
Slc29a3	-1	1.21122
Frmd3	2	1.21122
Rian	2	1.21122
Lrp12	0	1.21122
Fam210b	2	1.21122
Prpf38b	1	1.21122
Creb3l2	0	1.21122
Atp6v1e1	0	1.21121
Wfdc1	1	1.21121
Uba1	0	1.21121
Amz1	0	1.21121
Atp2a2	1	1.21121
Emcn	1	1.21113
Mid1ip1	2	1.21113
Rab20	0	1.21112
Aspa	1	1.21112
Pip5k1c	3	1.21112
Camsap2	1	1.21112
Marchf3	0	1.21112
Zbtb6	1	1.21112
Slc43a3	0	1.21112
Ccdc153	-1	1.21111
Klhdc7a	1	1.21111
Ms4a4c	0	1.21111
Casz1	1	1.21111
Vps50	1	1.21111
Sec63	0	1.21111
Mybpc2	0	1.21111
Msrb1	0	1.21111
Ppp1r14d	1	1.21111
Slc5a10	0	1.21111
Trim54	0	1.21111
Plekha8	0	1.21111
Cdk6	0	1.21111
Stac	0	1.2111
Ctdsp1	2	1.2111
Chid1	0	1.2111
Gm3203	-1	1.2111
Cilk1	0	1.2111
Erap1	1	1.21102
Rasgef1c	1	1.21101
Bmpr2	0	1.211
Satb2	1	1.211
Ccdc77	0	1.211
Fam174a	0	1.211
Usp32	2	1.211
Klk7	1	1.21099
Nup153	1	1.21099
Tuft1	0	1.21089
Mbip	1	1.21012
Pls1	2	1.21012
Rnaseh2c	1	1.21011
Cnot6l	0	1.21011
Cln8	1	1.21001
Gpr153	1	1.21
Man2a1	1	1.21
Rnf141	1	1.21
Drap1	-1	1.21
Polr2d	0	1.21
Slc35b3	0	1.20999
Prkaa2	2	1.20889
Vps54	1	1.20113
Srp14	0	1.20111
Afp	1	1.20012
Pnpla8	1	1.20011
Thap12	1	1.20011
Dtx1	0	1.20011
Efna3	0	1.20001
Ddx3x	1	1.20001
Camk1g	2	1.20001
Septin11	1	1.19997
Dctn4	-1	1.1999
Vps26a	1	1.19988
Hdac4	0	1.19978
Spn	0	1.19977
Cybb	0	1.19899
Nckap1	-1	1.19889
Csad	0	1.19888
Arpp19	1	1.15556
Shisa5	1	1.15555
Pdcd6	0	1.15544
Kcnj10	2	1.14667
Ankrd28	2	1.14556
Tmem189	0	1.14556
Map1lc3a	1	1.14467
B3gnt3	0	1.14446
Cript	1	1.14445
Pla2r1	0	1.14444
Hsd17b7	1	1.14444
Decr1	1	1.14444
Ube2e3	0	1.14434
Prdx6	0	1.14433
P2rx7	0	1.14344
Timp1	1	1.13668
Ptp4a2	1	1.13567
Gfpt2	2	1.13467
Qsox1	2	1.13467
Paqr5	1	1.13456
Kcnip3	1	1.13456
Sgk2	1	1.13454
Stx12	1	1.13453
Cox5a	1	1.13446
Fkbp7	0	1.13446
Rapsn	1	1.13446
Mpp6	1	1.13446
Art3	2	1.13445
Ptprc	0	1.13444
Penk	3	1.13444
Acot9	3	1.13444
1700037H04Rik	2	1.13444
Mrpl30	2	1.13444
Uchl1	1	1.13444
Chpt1	0	1.13444
Cd300a	1	1.13444
Pik3r1	2	1.13444
Selenok	2	1.13443
Esco1	2	1.13443
Map3k8	2	1.13443
Mapk8	1	1.13443
Bet1	1	1.13433
Mpp4	1	1.13432
Rnf114	-1	1.13421
Capg	1	1.13357
Tubb4a	2	1.13356
Apoa2	1	1.13356
Rgs20	2	1.13346
Atf4	2	1.13345
Pparg	1	1.13345
Ldlrap1	0	1.13345
Ifngr1	1	1.13344
Dnttip1	2	1.13344
Ttll10	2	1.13344
Tm7sf2	2	1.13344
Nap1l3	2	1.13344
Tmed7	1	1.13344
App	2	1.13344
Uxs1	1	1.13336
Dynll2	2	1.13334
Ankrd42	1	1.13334
Ugt8a	1	1.13334
Rhot1	0	1.13334
Slc2a1	1	1.13333
Cit	1	1.13333
Serpinf2	0	1.13333
Dipk1a	0	1.13333
Rhebl1	1	1.13333
Rpp30	1	1.13333
Rps6ka1	1	1.13333
Gpx7	2	1.13333
Klhl4	2	1.13333
Vgll2	1	1.13333
Gm29695	1	1.13333
Slc25a32	0	1.13333
Ppp1r17	0	1.13333
Galnt1	1	1.13333
Mark1	1	1.13332
Fadd	0	1.13332
Dera	1	1.13332
Bmp7	2	1.13332
Slc25a39	1	1.13332
Capn7	0	1.13332
Ubac2	0	1.13331
Col4a1	0	1.13331
Col11a1	0	1.13323
Plekhf1	1	1.13322
Rnf152	2	1.13322
Drp2	2	1.13322
Sap30	0	1.13322
Gjc3	0	1.13322
Arl3	2	1.13321
Dusp22	2	1.13312
Ssbp3	1	1.13311
Habp4	2	1.1331
Bend5	2	1.13233
Inpp5d	2	1.13224
Gjc2	0	1.13223
Rps27l	-1	1.13222
Cep170	2	1.13222
Inhba	2	1.13222
Cnot11	2	1.13222
Syt12	1	1.13222
Caln1	0	1.13222
Chchd7	2	1.13221
Ddah1	0	1.13221
Cnp	0	1.13221
Trip12	0	1.1322
Adap2	0	1.13211
Cask	2	1.13112
Abcf1	1	1.13111
Mettl22	-1	1.13109
Zc3h6	2	1.13
E2f3	0	1.13
Hic2	1	1.12889
Ina	2	1.12544
Nelfe	2	1.12456
Fbxo36	0	1.12446
Pcdh18	0	1.12446
Ddx59	1	1.12445
Il15	1	1.12444
Gng3	0	1.12444
Elavl4	1	1.12444
Ano4	1	1.12444
Frrs1	0	1.12444
Slco1b2	1	1.12444
Rap1gds1	1	1.12443
Metap1	2	1.12433
Pde3a	0	1.12433
Mettl6	0	1.12433
Laptm5	2	1.12358
Pdgfb	1	1.12356
Rnf4	2	1.12356
Emc2	2	1.12346
St8sia2	1	1.12346
Rnh1	0	1.12345
Ebf2	2	1.12345
Lrrc38	1	1.12345
Cyp2b10	2	1.12344
Stard8	1	1.12344
Ndc1	1	1.12344
Nipsnap3b	-1	1.12344
Arhgap22	2	1.12344
Snx6	-1	1.12344
Srgap2	2	1.12344
1810055G02Rik	1	1.12344
Mboat1	1	1.12344
Iqgap3	0	1.12344
Prss23	2	1.12343
Pcsk5	0	1.12343
Mycbp	1	1.12337
Hhex	1	1.12335
Pqlc3	1	1.12334
Nipal2	0	1.12334
BC031181	2	1.12334
Car13	2	1.12334
Fcgr1	1	1.12334
4932441J04Rik	1	1.12334
Il1rl1	1	1.12334
Thoc1	0	1.12334
Nucb2	1	1.12333
Rbbp8	2	1.12333
Taf7l	2	1.12333
Vmn2r88	2	1.12333
Ppp3cc	1	1.12333
Myog	1	1.12333
Bdh2	0	1.12333
4930507D05Rik	0	1.12333
Pdzd9	0	1.12333
Etnk2	1	1.12333
Fbxo42	1	1.12333
Cd244a	2	1.12333
Cd247	1	1.12333
Midn	2	1.12333
Coq10b	2	1.12333
Megf11	2	1.12333
Nars	1	1.12333
Lynx1	1	1.12333
Adgre4	1	1.12333
Nsdhl	0	1.12333
Ankib1	0	1.12333
Gas6	0	1.12333
Fgf22	2	1.12333
Tspan31	1	1.12333
Crybb2	0	1.12333
Fzd4	-1	1.12333
Zfp143	2	1.12333
P3h2	0	1.12333
Plekhm2	2	1.12333
Zfp35	0	1.12333
Neu2	1	1.12332
Ndufc2	0	1.12332
Mlc1	-1	1.12332
Tac1	0	1.12332
Tinf2	1	1.12332
Nts	0	1.12332
Cavin3	1	1.12332
Katna1	2	1.12332
Fbln5	1	1.12332
Htr2c	-1	1.12331
Pdzd11	0	1.12331
Slc1a5	2	1.12324
Tmem248	2	1.12323
Lzts2	2	1.12322
Cd38	0	1.12322
P2ry6	0	1.12322
Lacc1	1	1.12322
Krt75	1	1.12322
Smu1	-1	1.12322
Ssbp1	-1	1.12322
Atf1	0	1.12322
Usp33	2	1.12321
Cyp11a1	1	1.12321
Siah2	1	1.12312
Gprc5c	0	1.12311
Ovol2	1	1.12247
Mapk13	2	1.12246
Tshr	1	1.12245
Cox4i2	2	1.12245
Crhr2	1	1.12244
6430571L13Rik	1	1.12244
Fras1	1	1.12244
Cert1	1	1.12244
Ube4a	0	1.12235
Galnt5	1	1.12235
Atp13a5	1	1.12234
Slc6a20b	0	1.12234
Paxx	2	1.12234
Gstt3	0	1.12234
Ube2t	1	1.12234
Rpe65	1	1.12234
N4bp3	2	1.12234
Kif27	1	1.12234
Rhoc	2	1.12233
Prrx2	2	1.12233
Spast	2	1.12233
Map7d1	1	1.12233
Golm2	2	1.12233
Tpbpa	1	1.12233
Gde1	1	1.12233
Zfp874a	1	1.12233
Ighg2b	1	1.12233
Vhl	1	1.12233
Taf1d	1	1.12233
Snx12	0	1.12233
Gcc2	1	1.12233
Lipa	0	1.12233
Fez2	1	1.12233
Ccdc122	0	1.12233
Tuba3a	2	1.12232
Mtpn	3	1.12232
Prrg3	1	1.12232
Klra2	0	1.12232
Kdm1a	0	1.12232
Smpd1	2	1.12224
Erbb2	0	1.12224
Myd88	1	1.12224
Arhgap28	1	1.12224
Scgb3a1	2	1.12223
Pcolce2	1	1.12223
Pafah1b3	2	1.12223
Bola3	2	1.12223
Rnf11	1	1.12223
Dusp6	1	1.12223
Cdx1	1	1.12223
Etnppl	1	1.12223
Myadm	0	1.12223
[truncated: 34,486 more rows]

## Sheet: TableS9
Supplementary Table 9: Ontological analysis of FLX effect in naive animals conducted with gene list of Table S7
Category	GO ID	Name	Genes	Count	Fold enrichment	Padj
Cellular component	0030425	dendrite	Ddn, Grip1, Homer1, Htr1b, Htr5b, Kirrel3, Map1a, Mpdz, Negr1, Nlgn3, Nos1, Rab27a, Scn8a, Sema3a, Synpo, Syt7, Trim9	17	5.16	4.03E-5
	0045202	synapse	Cav2, C1qb, Ddn, Doc2b, Grip1, Homer1, Htr5b, Itsn1, Map1a, Mpdz, Nlgn3, Nos1, Pdlim5, Synpo, Syt7, TIiam1, Trim9, Zzef1	18	3.76	1.22E-3
	0098978	glutamatergic synapse	Grip1, Gucy1a1, Homer1, Itsn1, Kalrn, Ndrg1, Nlgn3, Nos1, Ntrk3, Scn8a, Synpo, Syt7, TIiam1	13	4.60	6.06E-3
	0030054	cell junction	Ahi1, Ddn, Gjc2, Grip1, Homer1, Itsn1, Mpdz, Myo1e, Nlgn3, Nos1, Pdlim5, Scn8a, Synpo, Syt7, Tiam1, Trim9	16	3.18	3.31E-2
	0014069	postsynaptic density	Arrb2, Grip1, Homer1, Kalrn, Map1a, Mpdz, Nos1, Pde4b, Pdlim5, Synpo, Tiam1	11	5.59	6.61E-3
	0005886	Plasma membrane	Abca8a, Abcc5, Ahnak, Arhgef28, Arrb2, Cav2, Ccnt2, Cd68, Cdon, Cfh, Cish, Dbi, Ddn, Ddr1, Dgkh, Doc2b, Elmo1, Fat4, Fxyd1, Gas7, Gjc2, Gpr12, Grip1, Gsn, H2-D1, Homer1, Htr1b, Htr5b, Itga4, Itsn1, Kirrel3, Knstrn, Lifr, Mbp, Mpdz, Mtus1, Mylk, Myo1e, Ndrg1, Negr1, Nlgn3, Nos1, Ntrk3, Pcdh7, Pcdh19, Ppp1r12a, Rasgrf1, Rasgrf2, Rasgrp1, Rnf146, S100a6, Scn3b, Scn8a, Sox11, Stxbp3, Syt7, Tfrc, Tgfa…	60	1.92	4.62E-6
Biological process	0035556	Intracellular signal transduction	Arhgef28, Cish, Dgkh, Gucy1a1, Itsn1, Kalrn, Prkag2, Rasgrf1, Rasgrp1, Rassf5, Tiam1, Trfc	12	4.69	4.86E-2
Genes belonging to the core signature (Table 6) are in bold

## Sheet: TableS10
Supplementary Table 10: Ontological analysis of FLX effect in naive animals conducted with upregulated genes with consensus and portrait scores >2 from Table S8
Category	GO ID	Name	Genes	Count	Fold enrichment	Padj
Cellular component	0016020	membrane	Acer2, Acsl5, Adam10, Adam17, Adgrd1, Adgrl3, Adgrl4, Adipor2, Adssl1, Alg14, Apobr, Argef2, Arhgef2, Arhgdig, Arl8b, Atl1, Atp1a2, Atp1b3, Atp6ap2, B4galt2, Baalc, Blnk, Cacna2d2, Cadm4, Cav1, Cav2, Cckbr, Ccr5, Cd14, Cd151, Cd36, Cd3e, Cd48, Cd52, Cd53, Cd68, Cd84, Cd9, Cdc42, Cdc42ep1, Cdh1, Cdh13, Cdh22, Cdh26, Chn2, Cldn11, Cldn3, Clic4, Clic5, Cltb, Cntn6, Cobl, Cox7a2, Cplx3, Ctnna1, Ctsk,…	260	1.60	5.53E-17
	0005783	endoplasmic reticulum	Acsl5, Alg14, Anxa5, Apbb2, Arsg, Atl1, Atp6ap2, Brinp2, Cat, Cav1, Cav2, Ccdc3, Cd36, Cd3e, Cnbp, Col1a2, Cst3, Ctsc, Cyp51, Degs1, Dhrs7b, Dpp4, Drd1, Elovl5, Fbxw7, Fmo2, Gpat4, H2-D1, H2-K1, H2-Q10, H2-T23, Hcrt, Hspa13, Ifitm3, Itpr3, Lnpk, Lpgat1, Man1a, Msmo1,Ndfip1, Ndfip2, Npc2, P4ha3, Panx1, Pink1, Pla2ga4, Pld1, Pomp, Ptgfrn, Ptgs1, Ptgs2, Ptn, Ptp4a1, Ptpn5, Rab1a, Rasgrp1, Retreg1, R…	76	1.93	2.04E-5
	0005576	extracellular region	Acan, Adam17, Apoh, Asah1, B2m, BC028528, Bgn, Bmp1, Brinp2, C1qa, C1qb, C1qc, Ccdc3, Ccn2, Ccn4, Cd14, Cd9, Cfh, Cgref1, Col1a2, Col3a1, Crhbp, Cst3, Ctla2a, Ctsk, Ctss, Cxcl10, Dpp4, Enpp2, Enpp6, Fbln2, Fcgr2b, Fstl5, Gla, Gsn, Hapln4, Igfbp6, Jam3, Klk6, Lama4, Lgals1, Lgals3, Lgmn, Ltbp3, Lyz2, Lyzl4, Megf6, Mmp19, Ndfip1, Nid1, Nipc2, Nptx2, Npy, Ntrk2, Olfm3, Pcks2, Pdcd6ip, Pdgfc, Pla2g5,…	13	4.60	6.06E-3
	0030054	cell junction	Adam10, Adgrl3, Afap1l1, Argef2, Arl8b, Atp6ap2, Baalc, Ccnf, Cd53, Cdh1, Cldn11, Cldn3, Clpx3, Ctnna1, Dpp4, Drd1, Epb41l4b, Fermt3, Fscn1, Gria4, Hcrt, Homer1, Itgav, Jam3, Kazn, Mfap3l, Mff, Myo1e, Ndfip1, Niban2, Ntrk2, Olfm3, Panx1, Pdcd6ip, Rap1b, Samd4, Sh2d5, Sigmar1, Slc16a1, Sphk1, Sv2b, Syndig1, Tmem47, Utrn, Vamp3, Zdhhc2	46	2.06	3.35E-3
Genes belonging to the core signatures (Tables 6 and 7) are in bold

[truncated: 3 more sheets: TableS11, TableS12, TableS13]
